# Supplementary material for: New zeolite-like RUB-5 and its related hydrous layer silicate RUB-6 structurally characterized by electron microscopy
Source: IUCrJ. 2020 Apr 21;7(Pt 3):522–34. doi: 10.1107/S2052252520003991 (PMC7201290; doi:10.1107/S2052252520003991)
Supplement: Supplementary file 1 [file m-07-00522-sup1.cif]

# This file has been generated using FullProf.2k taking one example of 
# structure report provided by Acta Cryst. It is given as a 'template' with 
# filled structural items. Many other items are left unfilled and it is the  
# responsibility of the user to properly fill or suppress them. In principle 
# all question marks '?' should be replaced by the appropriate text or 
# numerical value depending on the kind of CIF item. 
# See the document: cif_core.dic (URL: http://www.iucr.org) for details. 
 
# Please notify any error or suggestion to: 
#           Juan Rodriguez-Carvajal (jrc@ill.eu)
# Improvements will be progressively added as needed.
 
#=============================================================================
#======================================== 
 data_RUB-5
_database_code_depnum_ccdc_archive 'CCDC 1991689'
#======================================== 

#  TITLE AND AUTHOR LIST 
 
_publ_section_title 
; 'RUB-5' 
; 

#======================================== 
 
# CHEMICAL DATA

_chemical_name_systematic 
; ? 
; 

_chemical_name_common             ?
_chemical_formula_moiety          Si42O84
_chemical_formula_structural      [Si42O84]
_chemical_formula_analytical      ?
_chemical_formula_iupac           ?
_chemical_formula_sum             Si42O84
_chemical_formula_weight          2524
_chemical_melting_point           ?
_chemical_compound_source         ?       # for minerals and 
                                          # natural products
 
loop_
    _atom_type_symbol               
    _atom_type_scat_Cromer_Mann_a1 
    _atom_type_scat_Cromer_Mann_b1 
    _atom_type_scat_Cromer_Mann_a2 
    _atom_type_scat_Cromer_Mann_b2 
    _atom_type_scat_Cromer_Mann_a3 
    _atom_type_scat_Cromer_Mann_b3 
    _atom_type_scat_Cromer_Mann_a4 
    _atom_type_scat_Cromer_Mann_b4 
    _atom_type_scat_Cromer_Mann_c 
    _atom_type_scat_dispersion_real 
    _atom_type_scat_dispersion_imag 
    _atom_type_scat_source          
si     6.29150   2.43860   3.03530  32.33370   1.98910   0.67850
       1.54100  81.69370   1.14070   0.24400   0.33000
 Intern_Tables_for_Crystallography_Vol.C(1991)_Tables_6.1.1.4_and_6.1.1.5
o      3.04850  13.27710   2.28680   5.70110   1.54630   0.32390
       0.86700  32.90890   0.25080   0.04700   0.03200
 Intern_Tables_for_Crystallography_Vol.C(1991)_Tables_6.1.1.4_and_6.1.1.5
 
#=============================================================================
 
#  POWDER SPECIMEN AND CRYSTAL DATA
 
_symmetry_cell_setting                Monoclinic
_symmetry_space_group_name_H-M       'C 2'
_symmetry_space_group_name_Hall      'C 2y'
 
loop_
    _symmetry_equiv_pos_as_xyz   #<--must include 'x,y,z'
'x,y,z'
'-x,y,-z'
'x+1/2,y+1/2,z'
'-x+1/2,y+1/2,-z'
 
_cell_length_a                       10.2703(6)
_cell_length_b                       10.6423(6)
_cell_length_c                       18.1565(6)
_cell_angle_alpha                    90.00000
_cell_angle_beta                     106.35(2)
_cell_angle_gamma                    90.00000
_cell_volume                         1904.3(2)
_cell_formula_units_Z                ?
_cell_measurement_temperature        296
_cell_special_details
; ?
;
# The next five fields are character fields that describe the specimen.
 
_pd_spec_mounting                         'glass capillary'
                                       
_pd_spec_mount_mode                      transmission     
                            
_pd_spec_shape                          cylinder 
                                          
_pd_char_particle_morphology             irregular

_pd_char_colour                          white
 
# The next four fields are normally only needed for transmission experiments.
 
_exptl_absorpt_coefficient_mu        ?
_exptl_absorpt_correction_type       'none'
_exptl_absorpt_process_details       ?
_exptl_absorpt_correction_T_min      ?
_exptl_absorpt_correction_T_max      ?
_exptl_crystal_description 	         'powder'
 
#=============================================================================
 
#  EXPERIMENTAL DATA
 
_exptl_special_details
;
 
# The following item is used to identify the equipment used to record 
# the powder pattern when the diffractogram was measured at a laboratory 
# other than the authors' home institution, e.g. when neutron or synchrotron
# radiation is used.
 
_pd_instr_location
;
_pd_calibration_special_details           # description of the method used
                                          # to calibrate the instrument
; ?
;
 
_diffrn_ambient_temperature          295
_diffrn_source                  'X-ray tube' 
_diffrn_radiation_type          'Cu K\a' 
_diffrn_source_target           'Cu'
 
_diffrn_radiation_monochromator      'Ge(111)'
_diffrn_measurement_device_type      'Siemens D5000'
_diffrn_measurement_method           'Debye-Scherrer Geometry' 
_diffrn_detector_area_resol_mean     ? 
_diffrn_detector                    'BRAUN'
_diffrn_detector_type           'Position sensitive detector'
 
_pd_meas_scan_method             'cont'
                              
_pd_meas_special_details
;  ?
;
 
#  The following four items give details of the measured (not processed)
#  powder pattern.  Angles are in degrees.
 
_pd_meas_number_of_points         11067
_pd_meas_2theta_range_min         3.04720
_pd_meas_2theta_range_max         90.07470
_pd_meas_2theta_range_inc         0.007866
 
#=============================================================================
 
# REFINEMENT DATA
 
_refine_special_details
; ?
;
 
# Use the next field to give any special details about the fitting of the
# powder pattern.
 
_pd_proc_ls_special_details
; ?
;
 
# The next three items are given as text.
 
_pd_proc_ls_profile_function    'Thompson-Cox-Hastings pseudo-Voigt function'  
_pd_proc_ls_background_function   'Linear interpolation between bgrd. points'
_pd_proc_ls_pref_orient_corr      'none'
 
#  The following profile R-factors are NOT CORRECTED for background
#  The sum is extended to all non-excluded points.
#  These are the current CIF standard
 
_pd_proc_ls_prof_R_factor                2.3015
_pd_proc_ls_prof_wR_factor               3.2239
_pd_proc_ls_prof_wR_expected             1.7811
 
#  The following profile R-factors are CORRECTED for background
#  The sum is extended to all non-excluded points.
#  These items are not in the current CIF standard, but are defined above
 
_pd_proc_ls_prof_cR_factor                8.6691
_pd_proc_ls_prof_cwR_factor               8.6168
_pd_proc_ls_prof_cwR_expected             4.7605
 
#  The following items are not in the CIF standard, but are defined above
 
_pd_proc_ls_prof_chi2                 3.2763
_pd_proc_ls_prof_echi2                3.2763
 
#  Items related to LS refinement
 
_refine_ls_R_I_factor                 3.2616
_refine_ls_number_reflns                   934
_refine_ls_number_parameters               103
_refine_ls_number_restraints               129
 
# The following four items apply to angular dispersive measurements.
# 2theta minimum, maximum and increment (in degrees) are for the 
# intensities used in the refinement.
 
_pd_proc_2theta_range_min                3.0164
_pd_proc_2theta_range_max               90.0439
_pd_proc_2theta_range_inc              0.007866
_pd_proc_wavelength                    1.540600
 
_pd_block_diffractogram_id        ?  # The id used for the block containing
                                     # the powder pattern profile (section 11)
 
# Give appropriate details in the next two text fields.
 
_pd_proc_info_excluded_regions    ?
_pd_proc_info_data_reduction      ?
 
# The following items are used to identify the programs used.
 
_computing_data_collection           ?
_computing_structure_solution        ?
_computing_structure_refinement      FULLPROF
_computing_molecular_graphics        ?
_computing_publication_material      ?
 
#=============================================================================
 
# ATOMIC COORDINATES AND DISPLACEMENT PARAMETERS
 
loop_
    _atom_site_label
    _atom_site_fract_x
    _atom_site_fract_y
    _atom_site_fract_z
    _atom_site_U_iso_or_equiv
    _atom_site_occupancy
    _atom_site_adp_type              
    _atom_site_type_symbol
 SI1  0.50000  0.1615(6)  0.50000  0.01203  1.00000 Uiso Si    
 SI2  0.4285(4) -0.0102(4)  0.6263(3)  0.01203  1.00000 Uiso Si    
 SI3  0.00000  0.9418(6)  0.00000  0.01203  1.00000 Uiso Si    
 SI4  0.2519(4)  0.6131(4)  0.0095(2)  0.01203  1.00000 Uiso Si    
 SI5  0.2839(4)  0.2815(4)  0.3717(2)  0.01203  1.00000 Uiso Si    
 SI6  0.00000  0.4412(6)  0.00000  0.01203  1.00000 Uiso Si    
 SI7  0.1496(4)  0.6396(4)  0.2507(2)  0.01203  1.00000 Uiso Si    
 SI8 -0.0638(5)  0.7751(4)  0.1203(2)  0.01203  1.00000 Uiso Si    
 SI9  0.3708(4)  0.4327(4)  0.2502(3)  0.01203  1.00000 Uiso Si    
 SI10 -0.0562(4)  0.2742(4)  0.1332(2)  0.01203  1.00000 Uiso Si    
 SI11  0.1185(4)  0.1017(4)  0.2532(3)  0.01203  1.00000 Uiso Si    
 SI12  0.6726(4) -0.1236(4)  0.7417(2)  0.01203  1.00000 Uiso Si    
 O1  0.2314(9)  0.5176(10)  0.2314(6)  0.02406  1.00000 Uiso O     
 O2 -0.1856(10)  0.1879(12)  0.0880(5)  0.02406  1.00000 Uiso O     
 O3  0.3811(12)  0.3600(11)  0.1774(5)  0.02406  1.00000 Uiso O     
 O4  0.0180(10)  0.8581(12)  0.0739(5)  0.02406  1.00000 Uiso O     
 O5  0.4963(10)  0.5285(12)  0.2725(6)  0.02406  1.00000 Uiso O     
 O6  0.3753(11)  0.2452(13)  0.4553(4)  0.02406  1.00000 Uiso O     
 O7  0.0692(9)  0.1985(12)  0.1860(6)  0.02406  1.00000 Uiso O     
 O8 -0.0069(13)  0.3584(12)  0.0730(5)  0.02406  1.00000 Uiso O     
 O9 -0.1051(12)  0.3602(10)  0.1919(5)  0.02406  1.00000 Uiso O     
 O10 -0.1830(10)  0.7188(9)  0.0504(5)  0.02406  1.00000 Uiso O     
 O11  0.2573(14)  0.7527(10)  0.2843(5)  0.02406  1.00000 Uiso O     
 O12  0.1853(12)  0.1688(10)  0.3334(5)  0.02406  1.00000 Uiso O     
 O13  0.0362(11)  0.6739(10)  0.1748(5)  0.02406  1.00000 Uiso O     
 O14  0.3687(10)  0.3389(10)  0.3180(5)  0.02406  1.00000 Uiso O     
 O15  0.1375(10)  0.5277(12)  0.0302(5)  0.02406  1.00000 Uiso O     
 O16  0.1373(10)  1.0243(13)  0.0160(6)  0.02406  1.00000 Uiso O     
 O17  0.2317(11)  0.0033(8)  0.2378(6)  0.02406  1.00000 Uiso O     
 O18  0.4672(15)  0.0674(11)  0.5612(6)  0.02406  1.00000 Uiso O     
 O20  0.0800(11)  0.5970(9)  0.3143(5)  0.02406  1.00000 Uiso O     
 O21  0.5661(10) -0.0887(12)  0.6625(4)  0.02406  1.00000 Uiso O     
 O19  0.1970(11)  0.3925(10)  0.3983(6)  0.02406  1.00000 Uiso O     
 OH1  0.363(3)  0.484(3)  0.5296(15)  0.02406  0.562(9) Uiso O     
 OH2  0.50000  0.5840(17)  0.50000  0.02406  1.00000 Uiso O     
 OH3  0.1820(17)  0.0358(17)  0.1282(8)  0.02406  1.00000 Uiso O  
 
#=======================================================================

#  MOLECULAR GEOMETRY


loop_
 _geom_bond_atom_site_label_1
 _geom_bond_atom_site_label_2
 _geom_bond_site_symmetry_1
 _geom_bond_site_symmetry_2
 _geom_bond_distance
 _geom_bond_publ_flag
  Si1 O6 . . 1.583(12) ?
  Si1 O6 . 2_656 1.583(12) ?
  Si1 O18 . . 1.601(13) ?
  Si1 O18 . 2_656 1.601(13) ?
  Si2 O18 . . 1.582(14) ?
  Si2 O20 . 4_546 1.589(11) ?
  Si2 O21 . . 1.614(11) ?
  Si2 O19 . 4_546 1.615(11) ?
  Si3 O4 . . 1.577(11) ?
  Si3 O4 . 2_555 1.577(11) ?
  Si3 O16 . . 1.616(12) ?
  Si3 O16 . 2_555 1.616(12) ?
  Si4 O2 . 3_555 1.601(10) ?
  Si4 O10 . 2_555 1.586(10) ?
  Si4 O15 . . 1.611(12) ?
  Si4 O16 . 4_545 1.643(13) ?
  Si5 O6 . . 1.591(8) ?
  Si5 O12 . . 1.597(11) ?
  Si5 O14 . . 1.600(12) ?
  Si5 O19 . . 1.633(12) ?
  Si6 O8 . . 1.610(11) ?
  Si6 O8 . 2_555 1.610(11) ?
  Si6 O15 . . 1.645(11) ?
  Si6 O15 . 2_555 1.645(11) ?
  Si7 O1 . . 1.637(12) ?
  Si7 O11 . . 1.632(12) ?
  Si7 O13 . . 1.576(9) ?
  Si7 O20 . . 1.586(12) ?
  Si8 O3 . 3_455 1.594(12) ?
  Si8 O4 . . 1.611(13) ?
  Si8 O10 . . 1.610(9) ?
  Si8 O13 . . 1.619(10) ?
  Si9 O1 . . 1.645(10) ?
  Si9 O3 . . 1.561(12) ?
  Si9 O5 . . 1.603(12) ?
  Si9 O14 . . 1.590(11) ?
  Si10 O2 . . 1.634(11) ?
  Si10 O7 . . 1.591(10) ?
  Si10 O8 . . 1.602(13) ?
  Si10 O9 . . 1.590(12) ?
  Si11 O5 . 3_445 1.598(13) ?
  Si11 O7 . . 1.568(12) ?
  Si11 O12 . . 1.593(10) ?
  Si11 O17 . . 1.646(12) ?
  Si12 O9 . 4_546 1.560(12) ?
  Si12 O11 . 2_646 1.633(13) ?
  Si12 O17 . 2_656 1.650(10) ?
  Si12 O21 . . 1.586(8) ?

loop_
 _geom_angle_atom_site_label_1
 _geom_angle_atom_site_label_2
 _geom_angle_atom_site_label_3
 _geom_angle_site_symmetry_1
 _geom_angle_site_symmetry_2
 _geom_angle_site_symmetry_3
 _geom_angle
 _geom_angle_publ_flag
  O6 Si1 O6 . . 2_656 111.5(7) ?
  O6 Si1 O18 . . . 114.2(7) ?
  O6 Si1 O18 . . 2_656 107.1(5) ?
  O6 Si1 O18 2_656 . . 107.1(5) ?
  O6 Si1 O18 2_656 . 2_656 114.2(7) ?
  O18 Si1 O18 . . 2_656 102.5(7) ?
  O18 Si2 O20 . . 4_546 101.9(6) ?
  O18 Si2 O21 . . . 101.5(7) ?
  O18 Si2 O19 . . 4_546 118.5(6) ?
  O20 Si2 O21 4_546 . . 107.7(5) ?
  O20 Si2 O19 4_546 . 4_546 117.1(7) ?
  O21 Si2 O19 . . 4_546 108.7(6) ?
  O4 Si3 O4 . . 2_555 111.2(7) ?
  O4 Si3 O16 . . . 105.5(5) ?
  O4 Si3 O16 . . 2_555 110.3(6) ?
  O4 Si3 O16 2_555 . . 110.3(6) ?
  O4 Si3 O16 2_555 . 2_555 105.5(5) ?
  O16 Si3 O16 . . 2_555 114.2(7) ?
  O2 Si4 O10 3_555 . 2_555 104.3(6) ?
  O2 Si4 O15 3_555 . . 102.1(6) ?
  O2 Si4 O16 3_555 . 4_545 113.6(6) ?
  O10 Si4 O15 2_555 . . 110.2(6) ?
  O10 Si4 O16 2_555 . 4_545 115.2(6) ?
  O15 Si4 O16 . . 4_545 110.5(7) ?
  O6 Si5 O12 . . . 111.4(6) ?
  O6 Si5 O14 . . . 113.4(6) ?
  O6 Si5 O19 . . . 96.8(6) ?
  O12 Si5 O14 . . . 114.1(6) ?
  O12 Si5 O19 . . . 109.9(6) ?
  O14 Si5 O19 . . . 109.9(6) ?
  O8 Si6 O8 . . 2_555 113.6(7) ?
  O8 Si6 O15 . . . 105.3(5) ?
  O8 Si6 O15 . . 2_555 110.4(6) ?
  O8 Si6 O15 2_555 . . 110.4(6) ?
  O8 Si6 O15 2_555 . 2_555 105.3(5) ?
  O15 Si6 O15 . . 2_555 111.9(7) ?
  O1 Si7 O11 . . . 109.3(6) ?
  O1 Si7 O13 . . . 107.1(6) ?
  O1 Si7 O20 . . . 107.0(6) ?
  O11 Si7 O13 . . . 114.3(6) ?
  O11 Si7 O20 . . . 109.6(6) ?
  O13 Si7 O20 . . . 109.2(6) ?
  O3 Si8 O4 3_455 . . 111.2(7) ?
  O3 Si8 O10 3_455 . . 113.1(6) ?
  O3 Si8 O13 3_455 . . 105.1(5) ?
  O4 Si8 O10 . . . 100.6(5) ?
  O4 Si8 O13 . . . 110.5(6) ?
  O10 Si8 O13 . . . 116.4(5) ?
  O1 Si9 O3 . . . 111.0(6) ?
  O1 Si9 O5 . . . 107.1(6) ?
  O1 Si9 O14 . . . 107.7(6) ?
  O3 Si9 O5 . . . 106.7(7) ?
  O3 Si9 O14 . . . 111.3(6) ?
  O5 Si9 O14 . . . 112.9(6) ?
  O2 Si10 O7 . . . 115.1(6) ?
  O2 Si10 O8 . . . 109.9(5) ?
  O2 Si10 O9 . . . 107.1(6) ?
  O7 Si10 O8 . . . 109.7(7) ?
  O7 Si10 O9 . . . 104.0(6) ?
  O8 Si10 O9 . . . 110.8(6) ?
  O5 Si11 O7 3_445 . . 112.9(6) ?
  O5 Si11 O12 3_445 . . 100.4(7) ?
  O5 Si11 O17 3_445 . . 111.3(6) ?
  O7 Si11 O12 . . . 112.2(6) ?
  O7 Si11 O17 . . . 112.0(7) ?
  O12 Si11 O17 . . . 107.3(6) ?
  O9 Si12 O11 4_546 . 2_646 117.5(6) ?
  O9 Si12 O17 4_546 . 2_656 106.4(6) ?
  O9 Si12 O21 4_546 . . 112.5(6) ?
  O11 Si12 O17 2_646 . 2_656 116.2(7) ?
  O11 Si12 O21 2_646 . . 100.0(6) ?
  O17 Si12 O21 2_656 . . 103.2(6) ?
  
#=======================================================================

#  POWDER PROFILE

loop_
 _pd_proc_point_id
 _pd_proc_2theta_corrected
 _pd_proc_d_spacing
 _pd_proc_intensity_net
 _pd_proc_ls_weight
         1    3.0000 29.426464  28579.00    169.05
         2    3.0079 29.349197  28189.00    167.90
         3    3.0157 29.273302  28017.00    167.38
         4    3.0236 29.196835  27939.00    167.15
         5    3.0314 29.121729  27656.00    166.30
         6    3.0393 29.046049  27725.00    166.51
         7    3.0472 28.970764  27293.00    165.21
         8    3.0550 28.896812  27256.00    165.09
         9    3.0629 28.822298  27092.00    164.60
        10    3.0708 28.748167  26966.00    164.21
        11    3.0786 28.675348  26735.00    163.51
        12    3.0865 28.601973  26494.00    162.77
        13    3.0943 28.529890  26623.00    163.17
        14    3.1022 28.457253  26206.00    161.88
        15    3.1101 28.384987  26050.00    161.40
        16    3.1179 28.313993  25820.00    160.69
        17    3.1258 28.242453  25801.00    160.63
        18    3.1336 28.172169  25772.00    160.54
        19    3.1415 28.101343  25726.00    160.39
        20    3.1494 28.030870  25848.00    160.77
        21    3.1572 27.961634  25148.00    158.58
        22    3.1651 27.891861  25472.00    159.60
        23    3.1729 27.823313  25102.00    158.44
        24    3.1808 27.754227  24980.00    158.05
        25    3.1887 27.685484  24975.00    158.04
        26    3.1965 27.617945  24805.00    157.50
        27    3.2044 27.549873  24540.00    156.65
        28    3.2123 27.482136  24853.00    157.65
        29    3.2201 27.415586  24542.00    156.66
        30    3.2280 27.348509  24410.00    156.24
        31    3.2358 27.282602  24131.00    155.34
        32    3.2437 27.216171  24220.00    155.63
        33    3.2516 27.150066  24104.00    155.26
        34    3.2594 27.085114  23757.00    154.13
        35    3.2673 27.019640  23787.00    154.23
        36    3.2751 26.955307  23705.00    153.96
        37    3.2830 26.890461  23478.00    153.23
        38    3.2909 26.825926  23490.00    153.26
        39    3.2987 26.762512  23195.00    152.30
        40    3.3066 26.698591  23425.00    153.05
        41    3.3145 26.634972  23495.00    153.28
        42    3.3223 26.572458  23079.00    151.92
        43    3.3302 26.509439  23059.00    151.85
        44    3.3380 26.447512  22581.00    150.27
        45    3.3459 26.385084  22980.00    151.59
        46    3.3538 26.322950  22888.00    151.29
        47    3.3616 26.261890  22703.00    150.68
        48    3.3695 26.200336  22547.00    150.16
        49    3.3773 26.139841  22211.00    149.03
        50    3.3852 26.078857  22360.00    149.53
        51    3.3931 26.018156  22550.00    150.17
        52    3.4009 25.958502  22536.00    150.12
        53    3.4088 25.898361  22410.00    149.70
        54    3.4167 25.838497  21893.00    147.96
        55    3.4245 25.779661  22198.00    148.99
        56    3.4324 25.720343  22040.00    148.46
        57    3.4402 25.662045  21830.00    147.75
        58    3.4481 25.603268  21790.00    147.61
        59    3.4560 25.544760  21570.00    146.87
        60    3.4638 25.487255  21633.00    147.08
        61    3.4717 25.429274  21696.00    147.30
        62    3.4795 25.372288  21649.00    147.14
        63    3.4874 25.314829  21595.00    146.95
        64    3.4953 25.257631  21245.00    145.76
        65    3.5031 25.201410  21531.00    146.73
        66    3.5110 25.144722  21075.00    145.17
        67    3.5188 25.089003  21410.00    146.32
        68    3.5267 25.032820  21105.00    145.28
        69    3.5346 24.976887  21091.00    145.23
        70    3.5424 24.921909  21201.00    145.61
        71    3.5503 24.866472  21062.00    145.13
        72    3.5582 24.811281  20983.00    144.85
        73    3.5660 24.757027  20714.00    143.92
        74    3.5739 24.702320  20783.00    144.16
        75    3.5817 24.648542  20859.00    144.43
        76    3.5896 24.594313  20785.00    144.17
        77    3.5975 24.540321  20477.00    143.10
        78    3.6053 24.487246  20389.00    142.79
        79    3.6132 24.433727  20202.00    142.13
        80    3.6210 24.381111  20235.00    142.25
        81    3.6289 24.328051  20384.00    142.77
        82    3.6368 24.275223  20259.00    142.33
        83    3.6446 24.223288  20275.00    142.39
        84    3.6525 24.170912  19772.00    140.61
        85    3.6604 24.118763  20244.00    142.28
        86    3.6682 24.067495  20166.00    142.01
        87    3.6761 24.015791  20167.00    142.01
        88    3.6839 23.964958  19718.00    140.42
        89    3.6918 23.913694  20158.00    141.98
        90    3.6997 23.862648  19604.00    140.01
        91    3.7075 23.812462  19767.00    140.60
        92    3.7154 23.761848  19647.00    140.17
        93    3.7232 23.712088  19518.00    139.71
        94    3.7311 23.661896  19826.00    140.80
        95    3.7390 23.611919  19587.00    139.95
        96    3.7468 23.562782  19533.00    139.76
        97    3.7547 23.513224  19692.00    140.33
        98    3.7626 23.463873  19654.00    140.19
        99    3.7704 23.415350  19086.00    138.15
       100    3.7783 23.366409  19292.00    138.90
       101    3.7861 23.318287  19364.00    139.15
       102    3.7940 23.269751  19117.00    138.26
       103    3.8019 23.221416  19024.00    137.93
       104    3.8097 23.173889  19096.00    138.19
       105    3.8176 23.125954  18869.00    137.36
       106    3.8254 23.078817  18921.00    137.55
       107    3.8333 23.031271  19064.00    138.07
       108    3.8412 22.983921  18890.00    137.44
       109    3.8490 22.937363  18791.00    137.08
       110    3.8569 22.890396  18751.00    136.93
       111    3.8647 22.844217  18928.00    137.58
       112    3.8726 22.797632  18604.00    136.40
       113    3.8805 22.751238  18772.00    137.01
       114    3.8883 22.705618  18572.00    136.28
       115    3.8962 22.659595  18653.00    136.58
       116    3.9041 22.613762  18616.00    136.44
       117    3.9119 22.568689  18432.00    135.76
       118    3.9198 22.523220  18527.00    136.11
       119    3.9276 22.478512  18188.00    134.86
       120    3.9355 22.433405  18431.00    135.76
       121    3.9434 22.388481  18196.00    134.89
       122    3.9512 22.344301  18149.00    134.72
       123    3.9591 22.299732  18214.00    134.96
       124    3.9669 22.255903  18002.00    134.17
       125    3.9748 22.211687  18288.00    135.23
       126    3.9827 22.167645  17908.00    133.82
       127    3.9905 22.124332  18032.00    134.28
       128    3.9984 22.080639  18220.00    134.98
       129    4.0063 22.037115  18274.00    135.18
       130    4.0141 21.994310  17732.00    133.16
       131    4.0220 21.951128  17791.00    133.38
       132    4.0298 21.908657  17684.00    132.98
       133    4.0377 21.865808  17817.00    133.48
       134    4.0456 21.823130  17607.00    132.69
       135    4.0534 21.781151  17783.00    133.35
       136    4.0613 21.738800  17825.00    133.51
       137    4.0691 21.697147  17522.00    132.37
       138    4.0770 21.655123  17780.00    133.34
       139    4.0849 21.613260  17413.00    131.96
       140    4.0927 21.572086  17405.00    131.93
       141    4.1006 21.530546  17375.00    131.81
       142    4.1085 21.489162  17467.00    132.16
       143    4.1163 21.448460  17242.00    131.31
       144    4.1242 21.407393  17210.00    131.19
       145    4.1320 21.366999  17299.00    131.53
       146    4.1399 21.326241  17209.00    131.18
       147    4.1478 21.285643  17296.00    131.51
       148    4.1556 21.245707  17217.00    131.21
       149    4.1635 21.205414  17154.00    130.97
       150    4.1713 21.165777  17121.00    130.85
       151    4.1792 21.125784  17072.00    130.66
       152    4.1871 21.085943  17060.00    130.61
       153    4.1949 21.046753  17151.00    130.96
       154    4.2028 21.007210  16883.00    129.93
       155    4.2106 20.968311  16748.00    129.41
       156    4.2185 20.929060  16779.00    129.53
       157    4.2264 20.889959  16928.00    130.11
       158    4.2342 20.851496  16896.00    129.99
       159    4.2421 20.812681  16857.00    129.84
       160    4.2500 20.774012  16837.00    129.76
       161    4.2578 20.735971  16604.00    128.86
       162    4.2657 20.697588  16612.00    128.89
       163    4.2735 20.659826  16539.00    128.60
       164    4.2814 20.621723  16521.00    128.53
       165    4.2893 20.583761  16614.00    128.90
       166    4.2971 20.546415  16279.00    127.59
       167    4.3050 20.508728  16638.00    128.99
       168    4.3128 20.471655  16521.00    128.53
       169    4.3207 20.434240  16589.00    128.80
       170    4.3286 20.396965  16440.00    128.22
       171    4.3364 20.360292  16117.00    126.95
       172    4.3443 20.323288  16493.00    128.43
       173    4.3522 20.286415  16378.00    127.98
       174    4.3600 20.250139  16368.00    127.94
       175    4.3679 20.213533  16254.00    127.49
       176    4.3757 20.177517  16282.00    127.60
       177    4.3836 20.141171  16433.00    128.19
       178    4.3915 20.104958  16438.00    128.21
       179    4.3993 20.069326  16081.00    126.81
       180    4.4072 20.033373  16285.00    127.61
       181    4.4150 19.997995  16615.00    128.90
       182    4.4229 19.962292  16439.00    128.21
       183    4.4308 19.926718  16285.00    127.61
       184    4.4386 19.891718  16144.00    127.06
       185    4.4465 19.856396  16248.00    127.47
       186    4.4544 19.821198  16030.00    126.61
       187    4.4622 19.786568  16509.00    128.49
       188    4.4701 19.751616  16046.00    126.67
       189    4.4779 19.717228  16346.00    127.85
       190    4.4858 19.682524  16396.00    128.05
       191    4.4937 19.647938  16183.00    127.21
       192    4.5015 19.613909  16362.00    127.91
       193    4.5094 19.579567  16168.00    127.15
       194    4.5172 19.545774  16568.00    128.72
       195    4.5251 19.511669  16456.00    128.28
       196    4.5330 19.477682  16503.00    128.46
       197    4.5408 19.444241  16655.00    129.05
       198    4.5487 19.410490  16431.00    128.18
       199    4.5565 19.377279  16502.00    128.46
       200    4.5644 19.343758  16686.00    129.17
       201    4.5723 19.310356  16658.00    129.07
       202    4.5801 19.277485  16586.00    128.79
       203    4.5880 19.244310  16595.00    128.82
       204    4.5959 19.211248  16621.00    128.92
       205    4.6037 19.178715  16881.00    129.93
       206    4.6116 19.145880  16861.00    129.85
       207    4.6194 19.113567  16934.00    130.13
       208    4.6273 19.080956  16866.00    129.87
       209    4.6352 19.048450  17216.00    131.21
       210    4.6430 19.016468  17233.00    131.27
       211    4.6509 18.984186  17352.00    131.73
       212    4.6587 18.952417  17230.00    131.26
       213    4.6666 18.920351  17652.00    132.86
       214    4.6745 18.888393  17533.00    132.41
       215    4.6823 18.856945  17754.00    133.24
       216    4.6902 18.825203  17883.00    133.73
       217    4.6981 18.793564  18251.00    135.10
       218    4.7059 18.762430  18275.00    135.18
       219    4.7138 18.731005  18122.00    134.62
       220    4.7216 18.700079  18407.00    135.67
       221    4.7295 18.668861  18871.00    137.37
       222    4.7374 18.637747  18976.00    137.75
       223    4.7452 18.607126  19280.00    138.85
       224    4.7531 18.576220  19564.00    139.87
       225    4.7609 18.545803  19627.00    140.10
       226    4.7688 18.515097  19989.00    141.38
       227    4.7767 18.484491  20304.00    142.49
       228    4.7845 18.454374  20482.00    143.12
       229    4.7924 18.423973  20974.00    144.82
       230    4.8003 18.393667  21197.00    145.59
       231    4.8081 18.363846  21639.00    147.10
       232    4.8160 18.333740  21855.00    147.83
       233    4.8238 18.304113  22420.00    149.73
       234    4.8317 18.274204  22896.00    151.31
       235    4.8396 18.244390  23680.00    153.88
       236    4.8474 18.215050  23815.00    154.32
       237    4.8553 18.185431  24506.00    156.54
       238    4.8631 18.156281  25052.00    158.28
       239    4.8710 18.126852  25815.00    160.67
       240    4.8789 18.097519  26586.00    163.05
       241    4.8867 18.068649  26983.00    164.26
       242    4.8946 18.039505  28045.00    167.47
       243    4.9024 18.010820  28844.00    169.84
       244    4.9103 17.981861  29471.00    171.67
       245    4.9182 17.952993  30645.00    175.06
       246    4.9260 17.924583  31701.00    178.05
       247    4.9339 17.895903  32634.00    180.65
       248    4.9418 17.867310  33581.00    183.25
       249    4.9496 17.839170  35123.00    187.41
       250    4.9575 17.810760  36112.00    190.03
       251    4.9653 17.782799  37182.00    192.83
       252    4.9732 17.754570  38171.00    195.37
       253    4.9811 17.726429  39576.00    198.94
       254    4.9889 17.698730  40732.00    201.82
       255    4.9968 17.670767  42458.00    206.05
       256    5.0046 17.643242  43501.00    208.57
       257    5.0125 17.615456  44490.00    210.93
       258    5.0204 17.587753  45431.00    213.15
       259    5.0282 17.560486  46108.00    214.73
       260    5.0361 17.532957  47171.00    217.19
       261    5.0440 17.505514  47594.00    218.16
       262    5.0518 17.478506  47845.00    218.74
       263    5.0597 17.451231  47805.00    218.64
       264    5.0675 17.424387  46386.00    215.37
       265    5.0754 17.397284  45295.00    212.83
       266    5.0833 17.370264  44444.00    210.82
       267    5.0911 17.343668  42101.00    205.18
       268    5.0990 17.316816  40329.00    200.82
       269    5.1068 17.290384  38537.00    196.31
       270    5.1147 17.263695  36349.00    190.65
       271    5.1226 17.237089  33723.00    183.64
       272    5.1304 17.210901  31377.00    177.14
       273    5.1383 17.184458  29531.00    171.85
       274    5.1462 17.158094  27687.00    166.39
       275    5.1540 17.132145  25699.00    160.31
       276    5.1619 17.105942  24561.00    156.72
       277    5.1697 17.080151  22949.00    151.49
       278    5.1776 17.054108  21866.00    147.87
       279    5.1855 17.028143  20541.00    143.32
       280    5.1933 17.002586  19709.00    140.39
       281    5.2012 16.976780  18966.00    137.72
       282    5.2090 16.951374  18109.00    134.57
       283    5.2169 16.925724  17523.00    132.37
       284    5.2248 16.900150  16789.00    129.57
       285    5.2326 16.874973  16442.00    128.23
       286    5.2405 16.849552  15865.00    125.96
       287    5.2483 16.824528  15555.00    124.72
       288    5.2562 16.799259  15100.00    122.88
       289    5.2641 16.774065  15093.00    122.85
       290    5.2719 16.749264  14751.00    121.45
       291    5.2798 16.724222  14357.00    119.82
       292    5.2877 16.699251  14160.00    119.00
       293    5.2955 16.674675  13977.00    118.22
       294    5.3034 16.649853  13790.00    117.43
       295    5.3112 16.625418  13713.00    117.10
       296    5.3191 16.600744  13470.00    116.06
       297    5.3270 16.576141  13267.00    115.18
       298    5.3348 16.551924  13226.00    115.00
       299    5.3427 16.527468  13040.00    114.19
       300    5.3505 16.503391  12982.00    113.94
       301    5.3584 16.479076  12914.00    113.64
       302    5.3663 16.454834  12974.00    113.90
       303    5.3741 16.430969  12740.00    112.87
       304    5.3820 16.406870  12798.00    113.13
       305    5.3899 16.382837  12496.00    111.79
       306    5.3977 16.359182  12547.00    112.01
       307    5.4056 16.335293  12389.00    111.31
       308    5.4134 16.311771  12414.00    111.42
       309    5.4213 16.288021  12064.00    109.84
       310    5.4292 16.264336  12223.00    110.56
       311    5.4370 16.241022  12252.00    110.69
       312    5.4449 16.217476  12289.00    110.86
       313    5.4527 16.194294  12105.00    110.02
       314    5.4606 16.170883  11818.00    108.71
       315    5.4685 16.147539  12076.00    109.89
       316    5.4763 16.124557  12008.00    109.58
       317    5.4842 16.101349  11692.00    108.13
       318    5.4921 16.078207  11703.00    108.18
       319    5.4999 16.055422  11790.00    108.58
       320    5.5078 16.032408  11681.00    108.08
       321    5.5156 16.009752  11615.00    107.77
       322    5.5235 15.986874  11598.00    107.69
       323    5.5314 15.964058  11622.00    107.81
       324    5.5392 15.941598  11776.00    108.52
       325    5.5471 15.918911  11629.00    107.84
       326    5.5549 15.896575  11648.00    107.93
       327    5.5628 15.874018  11486.00    107.17
       328    5.5707 15.851523  11446.00    106.99
       329    5.5785 15.829378  11509.00    107.28
       330    5.5864 15.807010  11284.00    106.23
       331    5.5942 15.784987  11184.00    105.75
       332    5.6021 15.762747  11155.00    105.62
       333    5.6100 15.740566  11381.00    106.68
       334    5.6178 15.718728  11359.00    106.58
       335    5.6257 15.696673  11218.00    105.92
       336    5.6336 15.674679  11323.00    106.41
       337    5.6414 15.653026  11037.00    105.06
       338    5.6493 15.631152  11179.00    105.73
       339    5.6571 15.609618  11071.00    105.22
       340    5.6650 15.587869  11113.00    105.42
       341    5.6729 15.566178  10934.00    104.57
       342    5.6807 15.544823  11023.00    104.99
       343    5.6886 15.523252  11115.00    105.43
       344    5.6964 15.502014  10951.00    104.65
       345    5.7043 15.480563  10904.00    104.42
       346    5.7122 15.459169  10917.00    104.48
       347    5.7200 15.438107  10931.00    104.55
       348    5.7279 15.416833  10876.00    104.29
       349    5.7358 15.395617  10975.00    104.76
       350    5.7436 15.374726  10659.00    103.24
       351    5.7515 15.353626  11018.00    104.97
       352    5.7593 15.332850  10910.00    104.45
       353    5.7672 15.311865  10686.00    103.37
       354    5.7751 15.290936  10703.00    103.46
       355    5.7829 15.270329  10940.00    104.59
       356    5.7908 15.249515  10753.00    103.70
       357    5.7986 15.229018  10781.00    103.83
       358    5.8065 15.208317  10731.00    103.59
       359    5.8144 15.187671  10589.00    102.90
       360    5.8222 15.167342  10656.00    103.23
       361    5.8301 15.146807  10517.00    102.55
       362    5.8380 15.126328  10589.00    102.90
       363    5.8458 15.106162  10497.00    102.46
       364    5.8537 15.085793  10609.00    103.00
       365    5.8615 15.065737  10479.00    102.37
       366    5.8694 15.045475  10431.00    102.13
       367    5.8773 15.025270  10481.00    102.38
       368    5.8851 15.005373  10482.00    102.38
       369    5.8930 14.985275  10391.00    101.94
       370    5.9008 14.965484  10529.00    102.61
       371    5.9087 14.945493  10387.00    101.92
       372    5.9166 14.925554  10347.00    101.72
       373    5.9244 14.905923  10190.00    100.95
       374    5.9323 14.886089  10437.00    102.16
       375    5.9401 14.866559  10303.00    101.50
       376    5.9480 14.846832  10326.00    101.62
       377    5.9559 14.827156  10332.00    101.65
       378    5.9637 14.807782  10307.00    101.52
       379    5.9716 14.788209  10195.00    100.97
       380    5.9795 14.768690  10149.00    100.74
       381    5.9873 14.749468  10042.00    100.21
       382    5.9952 14.730048  10171.00    100.85
       383    6.0030 14.710927  10096.00    100.48
       384    6.0109 14.691610  10250.00    101.24
       385    6.0188 14.672345  10049.00    100.25
       386    6.0266 14.653372  10256.00    101.27
       387    6.0345 14.634206  10103.00    100.51
       388    6.0423 14.615333   9997.00     99.99
       389    6.0502 14.596267  10100.00    100.50
       390    6.0581 14.577250  10051.00    100.25
       391    6.0659 14.558524  10128.00    100.64
       392    6.0738 14.539605   9899.00     99.49
       393    6.0817 14.520736  10031.00    100.15
       394    6.0895 14.502154  10188.00    100.94
       395    6.0974 14.483382  10028.00    100.14
       396    6.1052 14.464896   9939.00     99.69
       397    6.1131 14.446220   9981.00     99.90
       398    6.1210 14.427593  10081.00    100.40
       399    6.1288 14.409249   9987.00     99.93
       400    6.1367 14.390717   9885.00     99.42
       401    6.1445 14.372467  10033.00    100.17
       402    6.1524 14.354029   9821.00     99.10
       403    6.1603 14.335639   9714.00     98.56
       404    6.1681 14.317529   9798.00     98.98
       405    6.1760 14.299232   9937.00     99.68
       406    6.1839 14.280982   9715.00     98.56
       407    6.1917 14.263009   9721.00     98.60
       408    6.1996 14.244851   9694.00     98.46
       409    6.2074 14.226970   9730.00     98.64
       410    6.2153 14.208904   9725.00     98.62
       411    6.2232 14.190886   9597.00     97.96
       412    6.2310 14.173138   9745.00     98.72
       413    6.2389 14.155209   9811.00     99.05
       414    6.2467 14.137551   9649.00     98.23
       415    6.2546 14.119712   9812.00     99.06
       416    6.2625 14.101918   9800.00     98.99
       417    6.2703 14.084394   9826.00     99.13
       418    6.2782 14.066689   9466.00     97.29
       419    6.2860 14.049252   9577.00     97.86
       420    6.2939 14.031634   9764.00     98.81
       421    6.3018 14.014063   9635.00     98.16
       422    6.3096 13.996755   9482.00     97.38
       423    6.3175 13.979270   9626.00     98.11
       424    6.3254 13.961829   9585.00     97.90
       425    6.3332 13.944651   9451.00     97.22
       426    6.3411 13.927295   9497.00     97.45
       427    6.3489 13.910203   9397.00     96.94
       428    6.3568 13.892933   9579.00     97.87
       429    6.3647 13.875707   9485.00     97.39
       430    6.3725 13.858740   9428.00     97.10
       431    6.3804 13.841598   9328.00     96.58
       432    6.3882 13.824716   9523.00     97.59
       433    6.3961 13.807658   9366.00     96.78
       434    6.4040 13.790643   9367.00     96.78
       435    6.4118 13.773883   9323.00     96.56
       436    6.4197 13.756950   9191.00     95.87
       437    6.4276 13.740060   9315.00     96.51
       438    6.4354 13.723424   9477.00     97.35
       439    6.4433 13.706616   9397.00     96.94
       440    6.4511 13.690062   9426.00     97.09
       441    6.4590 13.673334   9404.00     96.97
       442    6.4669 13.656649   9373.00     96.81
       443    6.4747 13.640214   9312.00     96.50
       444    6.4826 13.623609   9365.00     96.77
       445    6.4904 13.607254   9124.00     95.52
       446    6.4983 13.590730   9175.00     95.79
       447    6.5062 13.574245   9090.00     95.34
       448    6.5140 13.558008   9078.00     95.28
       449    6.5219 13.541603   9449.00     97.21
       450    6.5298 13.525238   9154.00     95.68
       451    6.5376 13.509118   9134.00     95.57
       452    6.5455 13.492831   8836.00     94.00
       453    6.5533 13.476789   9180.00     95.81
       454    6.5612 13.460580   9164.00     95.73
       455    6.5691 13.444410   9082.00     95.30
       456    6.5769 13.428483   9287.00     96.37
       457    6.5848 13.412391   8981.00     94.77
       458    6.5926 13.396539   8922.00     94.46
       459    6.6005 13.380523   8972.00     94.72
       460    6.6084 13.364545   9063.00     95.20
       461    6.6162 13.348805   8989.00     94.81
       462    6.6241 13.332904   9214.00     95.99
       463    6.6319 13.317240   8928.00     94.49
       464    6.6398 13.301413   8874.00     94.20
       465    6.6477 13.285624   8859.00     94.12
       466    6.6555 13.270071   8934.00     94.52
       467    6.6634 13.254354   8903.00     94.36
       468    6.6713 13.238678   8953.00     94.62
       469    6.6791 13.223234   9145.00     95.63
       470    6.6870 13.207631   8954.00     94.63
       471    6.6948 13.192260   8933.00     94.51
       472    6.7027 13.176728   8798.00     93.80
       473    6.7106 13.161235   8865.00     94.15
       474    6.7184 13.145972   8985.00     94.79
       475    6.7263 13.130550   8942.00     94.56
       476    6.7341 13.115358   8875.00     94.21
       477    6.7420 13.100008   8810.00     93.86
       478    6.7499 13.084694   8808.00     93.85
       479    6.7577 13.069609   8859.00     94.12
       480    6.7656 13.054365   8827.00     93.95
       481    6.7735 13.039157   8768.00     93.64
       482    6.7813 13.024177   8721.00     93.39
       483    6.7892 13.009040   8781.00     93.71
       484    6.7970 12.994128   8896.00     94.32
       485    6.8049 12.979060   8728.00     93.42
       486    6.8128 12.964028   8852.00     94.09
       487    6.8206 12.949220   8602.00     92.75
       488    6.8285 12.934258   8754.00     93.56
       489    6.8363 12.919517   8642.00     92.96
       490    6.8442 12.904621   8655.00     93.03
       491    6.8521 12.889761   8647.00     92.99
       492    6.8599 12.875123   8532.00     92.37
       493    6.8678 12.860330   8566.00     92.55
       494    6.8757 12.845572   8697.00     93.26
       495    6.8835 12.831033   8538.00     92.40
       496    6.8914 12.816342   8695.00     93.25
       497    6.8992 12.801869   8725.00     93.41
       498    6.9071 12.787245   8585.00     92.66
       499    6.9150 12.772655   8669.00     93.11
       500    6.9228 12.758281   8625.00     92.87
       501    6.9307 12.743755   8484.00     92.11
       502    6.9385 12.729447   8576.00     92.61
       503    6.9464 12.714988   8502.00     92.21
       504    6.9543 12.700562   8612.00     92.80
       505    6.9621 12.686350   8604.00     92.76
       506    6.9700 12.671989   8642.00     92.96
       507    6.9778 12.657842   8447.00     91.91
       508    6.9857 12.643543   8412.00     91.72
       509    6.9936 12.629279   8568.00     92.56
       510    7.0014 12.615227   8560.00     92.52
       511    7.0093 12.601027   8312.00     91.17
       512    7.0172 12.586858   8489.00     92.14
       513    7.0250 12.572900   8416.00     91.74
       514    7.0329 12.558795   8250.00     90.83
       515    7.0407 12.544899   8290.00     91.05
       516    7.0486 12.530856   8675.00     93.14
       517    7.0565 12.516846   8383.00     91.56
       518    7.0643 12.503043   8595.00     92.71
       519    7.0722 12.489094   8369.00     91.48
       520    7.0800 12.475352   8500.00     92.20
       521    7.0879 12.461465   8398.00     91.64
       522    7.0958 12.447609   8502.00     92.21
       523    7.1036 12.433959   8507.00     92.23
       524    7.1115 12.420164   8403.00     91.67
       525    7.1194 12.406400   8278.00     90.98
       526    7.1272 12.392839   8558.00     92.51
       527    7.1351 12.379136   8203.00     90.57
       528    7.1429 12.365636   8256.00     90.86
       529    7.1508 12.351992   8156.00     90.31
       530    7.1587 12.338379   8289.00     91.04
       531    7.1665 12.324966   8375.00     91.51
       532    7.1744 12.311414   8293.00     91.07
       533    7.1822 12.298060   8259.00     90.88
       534    7.1901 12.284566   8060.00     89.78
       535    7.1980 12.271100   8217.00     90.65
       536    7.2058 12.257834   8128.00     90.16
       537    7.2137 12.244430   8053.00     89.74
       538    7.2216 12.231052   8337.00     91.31
       539    7.2294 12.217873   8215.00     90.64
       540    7.2373 12.204555   8295.00     91.08
       541    7.2451 12.191432   8147.00     90.26
       542    7.2530 12.178172   8274.00     90.96
       543    7.2609 12.164939   8071.00     89.84
       544    7.2687 12.151901   8171.00     90.39
       545    7.2766 12.138727   8206.00     90.59
       546    7.2844 12.125746   8213.00     90.63
       547    7.2923 12.112628   8074.00     89.86
       548    7.3002 12.099538   8323.00     91.23
       549    7.3080 12.086640   8102.00     90.01
       550    7.3159 12.073606   8037.00     89.65
       551    7.3237 12.060766   8104.00     90.02
       552    7.3316 12.047788   7951.00     89.17
       553    7.3395 12.034838   8081.00     89.89
       554    7.3473 12.022078   8088.00     89.93
       555    7.3552 12.009184   7957.00     89.20
       556    7.3631 11.996316   8159.00     90.33
       557    7.3709 11.983639   8061.00     89.78
       558    7.3788 11.970827   7854.00     88.62
       559    7.3866 11.958204   8002.00     89.45
       560    7.3945 11.945446   7945.00     89.13
       561    7.4024 11.932714   7869.00     88.71
       562    7.4102 11.920172   8037.00     89.65
       563    7.4181 11.907495   7909.00     88.93
       564    7.4259 11.895005   7846.00     88.58
       565    7.4338 11.882381   8056.00     89.76
       566    7.4417 11.869786   7981.00     89.34
       567    7.4495 11.857374   8070.00     89.83
       568    7.4574 11.844831   7969.00     89.27
       569    7.4653 11.832314   7889.00     88.82
       570    7.4731 11.819982   7955.00     89.19
       571    7.4810 11.807517   7749.00     88.03
       572    7.4888 11.795238   7909.00     88.93
       573    7.4967 11.782825   7890.00     88.83
       574    7.5046 11.770438   7698.00     87.74
       575    7.5124 11.758235   7973.00     89.29
       576    7.5203 11.745901   7859.00     88.65
       577    7.5281 11.733749   7770.00     88.15
       578    7.5360 11.721466   7834.00     88.51
       579    7.5439 11.709209   7755.00     88.06
       580    7.5517 11.697131   7801.00     88.32
       581    7.5596 11.684926   7829.00     88.48
       582    7.5675 11.672746   7756.00     88.07
       583    7.5753 11.660743   7882.00     88.78
       584    7.5832 11.648614   7798.00     88.31
       585    7.5910 11.636662   7830.00     88.49
       586    7.5989 11.624581   7701.00     87.76
       587    7.6068 11.612527   7901.00     88.89
       588    7.6146 11.600649   7757.00     88.07
       589    7.6225 11.588643   7811.00     88.38
       590    7.6303 11.576816   7839.00     88.54
       591    7.6382 11.564858   7836.00     88.52
       592    7.6461 11.552928   7683.00     87.65
       593    7.6539 11.541172   7647.00     87.45
       594    7.6618 11.529290   7774.00     88.17
       595    7.6696 11.517582   7778.00     88.19
       596    7.6775 11.505748   7772.00     88.16
       597    7.6854 11.493939   7797.00     88.30
       598    7.6932 11.482303   7777.00     88.19
       599    7.7011 11.470542   7626.00     87.33
       600    7.7090 11.458805   7755.00     88.06
       601    7.7168 11.447239   7678.00     87.62
       602    7.7247 11.435551   7698.00     87.74
       603    7.7325 11.424032   7576.00     87.04
       604    7.7404 11.412391   7739.00     87.97
       605    7.7483 11.400773   7559.00     86.94
       606    7.7561 11.389324   7645.00     87.44
       607    7.7640 11.377754   7681.00     87.64
       608    7.7718 11.366352   7603.00     87.20
       609    7.7797 11.354828   7657.00     87.50
       610    7.7876 11.343326   7711.00     87.81
       611    7.7954 11.331993   7736.00     87.95
       612    7.8033 11.320539   7642.00     87.42
       613    7.8112 11.309107   7850.00     88.60
       614    7.8190 11.297844   7534.00     86.80
       615    7.8269 11.286458   7789.00     88.26
       616    7.8347 11.275239   7659.00     87.52
       617    7.8426 11.263899   7684.00     87.66
       618    7.8505 11.252582   7657.00     87.50
       619    7.8583 11.241429   7701.00     87.76
       620    7.8662 11.230158   7818.00     88.42
       621    7.8740 11.219051   7785.00     88.23
       622    7.8819 11.207825   7745.00     88.01
       623    7.8898 11.196619   7955.00     89.19
       624    7.8976 11.185578   7941.00     89.11
       625    7.9055 11.174418   8026.00     89.59
       626    7.9134 11.163280   7876.00     88.75
       627    7.9212 11.152306   7875.00     88.74
       628    7.9291 11.141212   7953.00     89.18
       629    7.9369 11.130280   8080.00     89.89
       630    7.9448 11.119230   8170.00     90.39
       631    7.9527 11.108202   8138.00     90.21
       632    7.9605 11.097337   8322.00     91.22
       633    7.9684 11.086351   8141.00     90.23
       634    7.9762 11.075527   8156.00     90.31
       635    7.9841 11.064588   8156.00     90.31
       636    7.9920 11.053667   8002.00     89.45
       637    7.9998 11.042907   7877.00     88.75
       638    8.0077 11.032030   7889.00     88.82
       639    8.0155 11.021312   7867.00     88.70
       640    8.0234 11.010479   7678.00     87.62
       641    8.0313 10.999666   7583.00     87.08
       642    8.0391 10.989011   7586.00     87.10
       643    8.0470 10.978240   7469.00     86.42
       644    8.0549 10.967490   7669.00     87.57
       645    8.0627 10.956898   7358.00     85.78
       646    8.0706 10.946192   7411.00     86.09
       647    8.0784 10.935639   7329.00     85.61
       648    8.0863 10.924973   7444.00     86.28
       649    8.0942 10.914328   7278.00     85.31
       650    8.1020 10.903838   7236.00     85.06
       651    8.1099 10.893233   7367.00     85.83
       652    8.1177 10.882785   7265.00     85.24
       653    8.1256 10.872221   7372.00     85.86
       654    8.1335 10.861679   7233.00     85.05
       655    8.1413 10.851290   7411.00     86.09
       656    8.1492 10.840788   7286.00     85.36
       657    8.1571 10.830307   7142.00     84.51
       658    8.1649 10.819979   7371.00     85.85
       659    8.1728 10.809538   7340.00     85.67
       660    8.1806 10.799248   7286.00     85.36
       661    8.1885 10.788846   7190.00     84.79
       662    8.1964 10.778467   7139.00     84.49
       663    8.2042 10.768236   7125.00     84.41
       664    8.2121 10.757895   7216.00     84.95
       665    8.2199 10.747704   7220.00     84.97
       666    8.2278 10.737401   7153.00     84.58
       667    8.2357 10.727120   7183.00     84.75
       668    8.2435 10.716989   7278.00     85.31
       669    8.2514 10.706744   7288.00     85.37
       670    8.2593 10.696522   7215.00     84.94
       671    8.2671 10.686447   7201.00     84.86
       672    8.2750 10.676264   7217.00     84.95
       673    8.2828 10.666226   7107.00     84.30
       674    8.2907 10.656080   7141.00     84.50
       675    8.2986 10.645953   7206.00     84.89
       676    8.3064 10.635974   7172.00     84.69
       677    8.3143 10.625886   7055.00     83.99
       678    8.3221 10.615944   7070.00     84.08
       679    8.3300 10.605894   7125.00     84.41
       680    8.3379 10.595862   6984.00     83.57
       681    8.3457 10.585978   7077.00     84.12
       682    8.3536 10.575984   7214.00     84.94
       683    8.3614 10.566135   7020.00     83.79
       684    8.3693 10.556180   7155.00     84.59
       685    8.3772 10.546242   7085.00     84.17
       686    8.3850 10.536448   7067.00     84.07
       687    8.3929 10.526549   7074.00     84.11
       688    8.4008 10.516668   7028.00     83.83
       689    8.4086 10.506930   6965.00     83.46
       690    8.4165 10.497086   7001.00     83.67
       691    8.4243 10.487384   6957.00     83.41
       692    8.4322 10.477575   6951.00     83.37
       693    8.4401 10.467788   7041.00     83.91
       694    8.4479 10.458140   7125.00     84.41
       695    8.4558 10.448386   6822.00     82.60
       696    8.4636 10.438774   7058.00     84.01
       697    8.4715 10.429057   6960.00     83.43
       698    8.4794 10.419359   6960.00     83.43
       699    8.4872 10.409801   6901.00     83.07
       700    8.4951 10.400138   7106.00     84.30
       701    8.5030 10.390492   6930.00     83.25
       702    8.5108 10.380988   6900.00     83.07
       703    8.5187 10.371379   6733.00     82.05
       704    8.5265 10.361909   7065.00     84.05
       705    8.5344 10.352334   6942.00     83.32
       706    8.5423 10.342778   7012.00     83.74
       707    8.5501 10.333360   6826.00     82.62
       708    8.5580 10.323840   6944.00     83.33
       709    8.5658 10.314456   6878.00     82.93
       710    8.5737 10.304970   6958.00     83.41
       711    8.5816 10.295500   6941.00     83.31
       712    8.5894 10.286169   6889.00     83.00
       713    8.5973 10.276735   6896.00     83.04
       714    8.6052 10.267318   6831.00     82.65
       715    8.6130 10.258038   6776.00     82.32
       716    8.6209 10.248654   6751.00     82.16
       717    8.6287 10.239408   6847.00     82.75
       718    8.6366 10.230060   6753.00     82.18
       719    8.6445 10.220729   6802.00     82.47
       720    8.6523 10.211532   6854.00     82.79
       721    8.6602 10.202234   6788.00     82.39
       722    8.6680 10.193071   6835.00     82.67
       723    8.6759 10.183806   7015.00     83.76
       724    8.6838 10.174562   6788.00     82.39
       725    8.6916 10.165447   6874.00     82.91
       726    8.6995 10.156234   6719.00     81.97
       727    8.7073 10.147153   6913.00     83.14
       728    8.7152 10.137973   6814.00     82.55
       729    8.7231 10.128809   6903.00     83.08
       730    8.7309 10.119779   6818.00     82.57
       731    8.7388 10.110647   6721.00     81.98
       732    8.7467 10.101533   6821.00     82.59
       733    8.7545 10.092550   6831.00     82.65
       734    8.7624 10.083468   6906.00     83.10
       735    8.7702 10.074518   6869.00     82.88
       736    8.7781 10.065470   6741.00     82.10
       737    8.7860 10.056437   6813.00     82.54
       738    8.7938 10.047534   6859.00     82.82
       739    8.8017 10.038534   6790.00     82.40
       740    8.8095 10.029663   6909.00     83.12
       741    8.8174 10.020695   6842.00     82.72
       742    8.8253 10.011743   6935.00     83.28
       743    8.8331 10.002919   7092.00     84.21
       744    8.8410  9.993999   7066.00     84.06
       745    8.8489  9.985094   7002.00     83.68
       746    8.8567  9.976317   6925.00     83.22
       747    8.8646  9.967444   6977.00     83.53
       748    8.8724  9.958699   6862.00     82.84
       749    8.8803  9.949859   6897.00     83.05
       750    8.8882  9.941031   7034.00     83.87
       751    8.8960  9.932333   6770.00     82.28
       752    8.9039  9.923538   7025.00     83.82
       753    8.9117  9.914870   7034.00     83.87
       754    8.9196  9.906107   6912.00     83.14
       755    8.9275  9.897358   7023.00     83.80
       756    8.9353  9.888736   6881.00     82.95
       757    8.9432  9.880018   6913.00     83.14
       758    8.9511  9.871316   6944.00     83.33
       759    8.9589  9.862739   6854.00     82.79
       760    8.9668  9.854068   6756.00     82.19
       761    8.9746  9.845521   6797.00     82.44
       762    8.9825  9.836880   6827.00     82.63
       763    8.9904  9.828253   6694.00     81.82
       764    8.9982  9.819751   6591.00     81.18
       765    9.0061  9.811155   6632.00     81.44
       766    9.0139  9.802683   6676.00     81.71
       767    9.0218  9.794117   6681.00     81.74
       768    9.0297  9.785565   6633.00     81.44
       769    9.0375  9.777137   6668.00     81.66
       770    9.0454  9.768617   6579.00     81.11
       771    9.0532  9.760218   6619.00     81.36
       772    9.0611  9.751725   6487.00     80.54
       773    9.0690  9.743249   6401.00     80.01
       774    9.0768  9.734893   6691.00     81.80
       775    9.0847  9.726446   6694.00     81.82
       776    9.0926  9.718013   6491.00     80.57
       777    9.1004  9.709702   6583.00     81.14
       778    9.1083  9.701296   6707.00     81.90
       779    9.1161  9.693013   6462.00     80.39
       780    9.1240  9.684639   6672.00     81.68
       781    9.1319  9.676278   6862.00     82.84
       782    9.1397  9.668037   6538.00     80.86
       783    9.1476  9.659705   6718.00     81.96
       784    9.1554  9.651494   6743.00     82.12
       785    9.1633  9.643191   6599.00     81.23
       786    9.1712  9.634902   6511.00     80.69
       787    9.1790  9.626732   6652.00     81.56
       788    9.1869  9.618471   6484.00     80.52
       789    9.1948  9.610225   6396.00     79.97
       790    9.2026  9.602098   6467.00     80.42
       791    9.2105  9.593879   6329.00     79.56
       792    9.2183  9.585779   6376.00     79.85
       793    9.2262  9.577588   6435.00     80.22
       794    9.2341  9.569412   6273.00     79.20
       795    9.2419  9.561354   6403.00     80.02
       796    9.2498  9.553205   6378.00     79.86
       797    9.2576  9.545174   6264.00     79.15
       798    9.2655  9.537052   6456.00     80.35
       799    9.2734  9.528946   6391.00     79.94
       800    9.2812  9.520955   6264.00     79.15
       801    9.2891  9.512876   6372.00     79.82
       802    9.2970  9.504809   6309.00     79.43
       803    9.3048  9.496860   6323.00     79.52
       804    9.3127  9.488821   6207.00     78.78
       805    9.3205  9.480898   6210.00     78.80
       806    9.3284  9.472887   6307.00     79.42
       807    9.3363  9.464889   6330.00     79.56
       808    9.3441  9.457006   6313.00     79.45
       809    9.3520  9.449034   6302.00     79.39
       810    9.3598  9.441177   6292.00     79.32
       811    9.3677  9.433233   6454.00     80.34
       812    9.3756  9.425303   6200.00     78.74
       813    9.3834  9.417485   6325.00     79.53
       814    9.3913  9.409580   6215.00     78.84
       815    9.3991  9.401790   6313.00     79.45
       816    9.4070  9.393912   6290.00     79.31
       817    9.4149  9.386047   6453.00     80.33
       818    9.4227  9.378295   6201.00     78.75
       819    9.4306  9.370456   6297.00     79.35
       820    9.4385  9.362630   6356.00     79.72
       821    9.4463  9.354918   6266.00     79.16
       822    9.4542  9.347119   6202.00     78.75
       823    9.4620  9.339431   6335.00     79.59
       824    9.4699  9.331657   6206.00     78.78
       825    9.4778  9.323896   6352.00     79.70
       826    9.4856  9.316247   6412.00     80.07
       827    9.4935  9.308513   6444.00     80.27
       828    9.5013  9.300888   6287.00     79.29
       829    9.5092  9.293179   6369.00     79.81
       830    9.5171  9.285481   6331.00     79.57
       831    9.5249  9.277896   6265.00     79.15
       832    9.5328  9.270226   6366.00     79.79
       833    9.5407  9.262567   6383.00     79.89
       834    9.5485  9.255017   6284.00     79.27
       835    9.5564  9.247384   6206.00     78.78
       836    9.5642  9.239861   6254.00     79.08
       837    9.5721  9.232253   6115.00     78.20
       838    9.5800  9.224657   6333.00     79.58
       839    9.5878  9.217170   6222.00     78.88
       840    9.5957  9.209599   6285.00     79.28
       841    9.6035  9.202137   6272.00     79.20
       842    9.6114  9.194592   6170.00     78.55
       843    9.6193  9.187057   6233.00     78.95
       844    9.6271  9.179631   6203.00     78.76
       845    9.6350  9.172123   6194.00     78.70
       846    9.6429  9.164625   6257.00     79.10
       847    9.6507  9.157236   6429.00     80.18
       848    9.6586  9.149764   6227.00     78.91
       849    9.6664  9.142398   6171.00     78.56
       850    9.6743  9.134951   6309.00     79.43
       851    9.6822  9.127515   6319.00     79.49
       852    9.6900  9.120185   6294.00     79.33
       853    9.6979  9.112773   6490.00     80.56
       854    9.7057  9.105468   6321.00     79.50
       855    9.7136  9.098080   6317.00     79.48
       856    9.7215  9.090704   6302.00     79.39
       857    9.7293  9.083434   6516.00     80.72
       858    9.7372  9.076082   6482.00     80.51
       859    9.7450  9.068835   6398.00     79.99
       860    9.7529  9.061506   6378.00     79.86
       861    9.7608  9.054190   6511.00     80.69
       862    9.7686  9.046977   6400.00     80.00
       863    9.7765  9.039686   6430.00     80.19
       864    9.7844  9.032404   6501.00     80.63
       865    9.7922  9.025227   6444.00     80.27
       866    9.8001  9.017969   6550.00     80.93
       867    9.8079  9.010815   6581.00     81.12
       868    9.8158  9.003581   6643.00     81.50
       869    9.8237  8.996358   6663.00     81.63
       870    9.8315  8.989238   6539.00     80.86
       871    9.8394  8.982038   6588.00     81.17
       872    9.8472  8.974940   6634.00     81.45
       873    9.8551  8.967764   6608.00     81.29
       874    9.8630  8.960599   6881.00     82.95
       875    9.8708  8.953536   6801.00     82.47
       876    9.8787  8.946393   6861.00     82.83
       877    9.8866  8.939262   6940.00     83.31
       878    9.8944  8.932233   7100.00     84.26
       879    9.9023  8.925124   7109.00     84.31
       880    9.9101  8.918117   7072.00     84.10
       881    9.9180  8.911032   7369.00     85.84
       882    9.9259  8.903956   7559.00     86.94
       883    9.9337  8.896983   7354.00     85.76
       884    9.9416  8.889931   7580.00     87.06
       885    9.9494  8.882978   7702.00     87.76
       886    9.9573  8.875949   7735.00     87.95
       887    9.9652  8.868930   7993.00     89.40
       888    9.9730  8.862012   8309.00     91.15
       889    9.9809  8.855015   8358.00     91.42
       890    9.9888  8.848029   8566.00     92.55
       891    9.9966  8.841143   8644.00     92.97
       892   10.0045  8.834179   8923.00     94.46
       893   10.0123  8.827314   9138.00     95.59
       894   10.0202  8.820373   9331.00     96.60
       895   10.0281  8.813441   9714.00     98.56
       896   10.0359  8.806609   9883.00     99.41
       897   10.0438  8.799700  10190.00    100.95
       898   10.0516  8.792889  10330.00    101.64
       899   10.0595  8.786002  10991.00    104.84
       900   10.0674  8.779124  11133.00    105.51
       901   10.0752  8.772346  11607.00    107.74
       902   10.0831  8.765491  11958.00    109.35
       903   10.0909  8.758732  12123.00    110.10
       904   10.0988  8.751899  12831.00    113.27
       905   10.1067  8.745075  12769.00    113.00
       906   10.1145  8.738349  13055.00    114.26
       907   10.1224  8.731546  13674.00    116.94
       908   10.1303  8.724756  13449.00    115.97
       909   10.1381  8.718060  13685.00    116.98
       910   10.1460  8.711289  13649.00    116.83
       911   10.1538  8.704616  13406.00    115.78
       912   10.1617  8.697865  13121.00    114.55
       913   10.1696  8.691127  12824.00    113.24
       914   10.1774  8.684484  12520.00    111.89
       915   10.1853  8.677765  12134.00    110.15
       916   10.1931  8.671142  11742.00    108.36
       917   10.2010  8.664445  11217.00    105.91
       918   10.2089  8.657757  10581.00    102.86
       919   10.2167  8.651165  10061.00    100.31
       920   10.2246  8.644499   9754.00     98.76
       921   10.2325  8.637842   9431.00     97.11
       922   10.2403  8.631281   9009.00     94.92
       923   10.2482  8.624644   8635.00     92.92
       924   10.2560  8.618103   8376.00     91.52
       925   10.2639  8.611487   8112.00     90.07
       926   10.2718  8.604882   8074.00     89.86
       927   10.2796  8.598370   7648.00     87.45
       928   10.2875  8.591784   7522.00     86.73
       929   10.2953  8.585294   7263.00     85.22
       930   10.3032  8.578729   7328.00     85.60
       931   10.3111  8.572173   6924.00     83.21
       932   10.3189  8.565711   6803.00     82.48
       933   10.3268  8.559175   6797.00     82.44
       934   10.3347  8.552651   6565.00     81.02
       935   10.3425  8.546219   6579.00     81.11
       936   10.3504  8.539713   6381.00     79.88
       937   10.3582  8.533299   6382.00     79.89
       938   10.3661  8.526814   6463.00     80.39
       939   10.3740  8.520340   6162.00     78.50
       940   10.3818  8.513955   6286.00     79.28
       941   10.3897  8.507499   6323.00     79.52
       942   10.3975  8.501134   6163.00     78.50
       943   10.4054  8.494698   6012.00     77.54
       944   10.4133  8.488272   5947.00     77.12
       945   10.4211  8.481936   6075.00     77.94
       946   10.4290  8.475528   5955.00     77.17
       947   10.4368  8.469211   5981.00     77.34
       948   10.4447  8.462823   5943.00     77.09
       949   10.4526  8.456446   5927.00     76.99
       950   10.4604  8.450157   5971.00     77.27
       951   10.4683  8.443797   5983.00     77.35
       952   10.4762  8.437448   5811.00     76.23
       953   10.4840  8.431188   5982.00     77.34
       954   10.4919  8.424857   6028.00     77.64
       955   10.4997  8.418616   5819.00     76.28
       956   10.5076  8.412305   5793.00     76.11
       957   10.5155  8.406002   5798.00     76.14
       958   10.5233  8.399789   5808.00     76.21
       959   10.5312  8.393505   5646.00     75.14
       960   10.5390  8.387311   5728.00     75.68
       961   10.5469  8.381046   5736.00     75.74
       962   10.5548  8.374791   5704.00     75.52
       963   10.5626  8.368624   5661.00     75.24
       964   10.5705  8.362387   5762.00     75.91
       965   10.5784  8.356160   5622.00     74.98
       966   10.5862  8.350021   5683.00     75.39
       967   10.5941  8.343812   5542.00     74.44
       968   10.6019  8.337690   5604.00     74.86
       969   10.6098  8.331500   5578.00     74.69
       970   10.6177  8.325319   5601.00     74.84
       971   10.6255  8.319225   5491.00     74.10
       972   10.6334  8.313062   5610.00     74.90
       973   10.6412  8.306986   5648.00     75.15
       974   10.6491  8.300841   5573.00     74.65
       975   10.6570  8.294706   5511.00     74.24
       976   10.6648  8.288656   5459.00     73.89
       977   10.6727  8.282539   5490.00     74.09
       978   10.6806  8.276430   5446.00     73.80
       979   10.6884  8.270408   5529.00     74.36
       980   10.6963  8.264318   5579.00     74.69
       981   10.7041  8.258313   5431.00     73.70
       982   10.7120  8.252240   5395.00     73.45
       983   10.7199  8.246176   5433.00     73.71
       984   10.7277  8.240198   5529.00     74.36
       985   10.7356  8.234152   5497.00     74.14
       986   10.7434  8.228192   5432.00     73.70
       987   10.7513  8.222163   5451.00     73.83
       988   10.7592  8.216144   5362.00     73.23
       989   10.7670  8.210209   5291.00     72.74
       990   10.7749  8.204206   5308.00     72.86
       991   10.7827  8.198291   5346.00     73.12
       992   10.7906  8.192306   5317.00     72.92
       993   10.7985  8.186330   5408.00     73.54
       994   10.8063  8.180439   5367.00     73.26
       995   10.8142  8.174479   5275.00     72.63
       996   10.8221  8.168530   5296.00     72.77
       997   10.8299  8.162665   5333.00     73.03
       998   10.8378  8.156733   5373.00     73.30
       999   10.8456  8.150884   5217.00     72.23
      1000   10.8535  8.144969   5253.00     72.48
      1001   10.8614  8.139063   5273.00     72.62
      1002   10.8692  8.133239   5333.00     73.03
      1003   10.8771  8.127350   5231.00     72.33
      1004   10.8849  8.121544   5226.00     72.29
      1005   10.8928  8.115670   5238.00     72.37
      1006   10.9007  8.109807   5344.00     73.10
      1007   10.9085  8.104026   5319.00     72.93
      1008   10.9164  8.098179   5286.00     72.70
      1009   10.9243  8.092340   5277.00     72.64
      1010   10.9321  8.086584   5330.00     73.01
      1011   10.9400  8.080763   5281.00     72.67
      1012   10.9478  8.075023   5154.00     71.79
      1013   10.9557  8.069217   5329.00     73.00
      1014   10.9636  8.063420   5181.00     71.98
      1015   10.9714  8.057705   5265.00     72.56
      1016   10.9793  8.051926   5255.00     72.49
      1017   10.9871  8.046227   5141.00     71.70
      1018   10.9950  8.040463   5010.00     70.78
      1019   11.0029  8.034708   5250.00     72.46
      1020   11.0107  8.029034   5377.00     73.33
      1021   11.0186  8.023294   5187.00     72.02
      1022   11.0265  8.017565   5231.00     72.33
      1023   11.0343  8.011914   5308.00     72.86
      1024   11.0422  8.006200   5130.00     71.62
      1025   11.0500  8.000566   5327.00     72.99
      1026   11.0579  7.994868   5191.00     72.05
      1027   11.0658  7.989179   5159.00     71.83
      1028   11.0736  7.983568   5208.00     72.17
      1029   11.0815  7.977894   5120.00     71.55
      1030   11.0893  7.972301   5162.00     71.85
      1031   11.0972  7.966643   5221.00     72.26
      1032   11.1051  7.960993   5064.00     71.16
      1033   11.1129  7.955423   5168.00     71.89
      1034   11.1208  7.949789   5076.00     71.25
      1035   11.1286  7.944235   5139.00     71.69
      1036   11.1365  7.938617   5196.00     72.08
      1037   11.1444  7.933008   5184.00     72.00
      1038   11.1522  7.927476   5116.00     71.53
      1039   11.1601  7.921882   5014.00     70.81
      1040   11.1680  7.916296   5229.00     72.31
      1041   11.1758  7.910789   5145.00     71.73
      1042   11.1837  7.905219   5031.00     70.93
      1043   11.1915  7.899727   4927.00     70.19
      1044   11.1994  7.894171   4971.00     70.51
      1045   11.2073  7.888625   5145.00     71.73
      1046   11.2151  7.883156   5174.00     71.93
      1047   11.2230  7.877625   5113.00     71.51
      1048   11.2308  7.872171   5129.00     71.62
      1049   11.2387  7.866655   5165.00     71.87
      1050   11.2466  7.861147   5169.00     71.90
      1051   11.2544  7.855716   4999.00     70.70
      1052   11.2623  7.850224   5039.00     70.99
      1053   11.2702  7.844739   5088.00     71.33
      1054   11.2780  7.839331   5177.00     71.95
      1055   11.2859  7.833861   5119.00     71.55
      1056   11.2937  7.828468   4913.00     70.09
      1057   11.3016  7.823013   5094.00     71.37
      1058   11.3095  7.817566   5082.00     71.29
      1059   11.3173  7.812196   5016.00     70.82
      1060   11.3252  7.806765   5073.00     71.22
      1061   11.3330  7.801409   5063.00     71.15
      1062   11.3409  7.795992   4986.00     70.61
      1063   11.3488  7.790583   4935.00     70.25
      1064   11.3566  7.785250   4986.00     70.61
      1065   11.3645  7.779856   4927.00     70.19
      1066   11.3724  7.774469   5017.00     70.83
      1067   11.3802  7.769157   5037.00     70.97
      1068   11.3881  7.763787   5056.00     71.11
      1069   11.3959  7.758490   4908.00     70.06
      1070   11.4038  7.753133   4909.00     70.06
      1071   11.4117  7.747783   5062.00     71.15
      1072   11.4195  7.742508   4992.00     70.65
      1073   11.4274  7.737174   4967.00     70.48
      1074   11.4352  7.731914   5091.00     71.35
      1075   11.4431  7.726593   4998.00     70.70
      1076   11.4510  7.721281   5022.00     70.87
      1077   11.4588  7.716042   4971.00     70.51
      1078   11.4667  7.710744   5003.00     70.73
      1079   11.4745  7.705521   4853.00     69.66
      1080   11.4824  7.700236   5053.00     71.08
      1081   11.4903  7.694960   4872.00     69.80
      1082   11.4981  7.689757   4995.00     70.68
      1083   11.5060  7.684495   4938.00     70.27
      1084   11.5139  7.679241   4905.00     70.04
      1085   11.5217  7.674059   4845.00     69.61
      1086   11.5296  7.668818   4986.00     70.61
      1087   11.5374  7.663651   4979.00     70.56
      1088   11.5453  7.658426   4844.00     69.60
      1089   11.5532  7.653207   4964.00     70.46
      1090   11.5610  7.648061   4928.00     70.20
      1091   11.5689  7.642856   4878.00     69.84
      1092   11.5767  7.637723   4842.00     69.58
      1093   11.5846  7.632533   5022.00     70.87
      1094   11.5925  7.627349   4941.00     70.29
      1095   11.6003  7.622238   4913.00     70.09
      1096   11.6082  7.617068   4949.00     70.35
      1097   11.6161  7.611906   4774.00     69.09
      1098   11.6239  7.606815   4903.00     70.02
      1099   11.6318  7.601667   4907.00     70.05
      1100   11.6396  7.596591   4943.00     70.31
      1101   11.6475  7.591456   4865.00     69.75
      1102   11.6554  7.586329   4925.00     70.18
      1103   11.6632  7.581272   5041.00     71.00
      1104   11.6711  7.576158   4852.00     69.66
      1105   11.6789  7.571116   4801.00     69.29
      1106   11.6868  7.566016   4856.00     69.68
      1107   11.6947  7.560922   4813.00     69.38
      1108   11.7025  7.555900   4890.00     69.93
      1109   11.7104  7.550821   4879.00     69.85
      1110   11.7183  7.545748   4801.00     69.29
      1111   11.7261  7.540747   4857.00     69.69
      1112   11.7340  7.535687   4855.00     69.68
      1113   11.7418  7.530699   4917.00     70.12
      1114   11.7497  7.525653   4787.00     69.19
      1115   11.7576  7.520615   4781.00     69.14
      1116   11.7654  7.515646   4785.00     69.17
      1117   11.7733  7.510621   4716.00     68.67
      1118   11.7811  7.505666   4836.00     69.54
      1119   11.7890  7.500654   4749.00     68.91
      1120   11.7969  7.495648   4867.00     69.76
      1121   11.8047  7.490714   4842.00     69.58
      1122   11.8126  7.485721   4760.00     68.99
      1123   11.8204  7.480799   4823.00     69.45
      1124   11.8283  7.475821   4785.00     69.17
      1125   11.8362  7.470849   4806.00     69.33
      1126   11.8440  7.465947   4809.00     69.35
      1127   11.8519  7.460988   4883.00     69.88
      1128   11.8598  7.456035   4911.00     70.08
      1129   11.8676  7.451152   4938.00     70.27
      1130   11.8755  7.446213   4964.00     70.46
      1131   11.8833  7.441343   4975.00     70.53
      1132   11.8912  7.436418   4879.00     69.85
      1133   11.8991  7.431498   4994.00     70.67
      1134   11.9069  7.426647   5074.00     71.23
      1135   11.9148  7.421741   5002.00     70.72
      1136   11.9226  7.416903   5052.00     71.08
      1137   11.9305  7.412009   4978.00     70.55
      1138   11.9384  7.407122   5256.00     72.50
      1139   11.9462  7.402304   5110.00     71.48
      1140   11.9541  7.397430   5223.00     72.27
      1141   11.9620  7.392562   5186.00     72.01
      1142   11.9698  7.387762   5199.00     72.10
      1143   11.9777  7.382907   5214.00     72.21
      1144   11.9855  7.378119   5366.00     73.25
      1145   11.9934  7.373278   5310.00     72.87
      1146   12.0013  7.368442   5308.00     72.86
      1147   12.0091  7.363673   5388.00     73.40
      1148   12.0170  7.358850   5174.00     71.93
      1149   12.0248  7.354095   5434.00     73.72
      1150   12.0327  7.349284   5403.00     73.51
      1151   12.0406  7.344480   5532.00     74.38
      1152   12.0484  7.339743   5711.00     75.57
      1153   12.0563  7.334950   5558.00     74.55
      1154   12.0641  7.330226   5694.00     75.46
      1155   12.0720  7.325447   5838.00     76.41
      1156   12.0799  7.320674   5910.00     76.88
      1157   12.0877  7.315968   6079.00     77.97
      1158   12.0956  7.311207   6498.00     80.61
      1159   12.1035  7.306452   6600.00     81.24
      1160   12.1113  7.301764   6771.00     82.29
      1161   12.1192  7.297023   7124.00     84.40
      1162   12.1270  7.292347   7294.00     85.40
      1163   12.1349  7.287617   7722.00     87.87
      1164   12.1428  7.282893   8106.00     90.03
      1165   12.1506  7.278235   8363.00     91.45
      1166   12.1585  7.273525   9050.00     95.13
      1167   12.1663  7.268879   9298.00     96.43
      1168   12.1742  7.264180   9848.00     99.24
      1169   12.1821  7.259487  10564.00    102.78
      1170   12.1899  7.254858  10983.00    104.80
      1171   12.1978  7.250178  11334.00    106.46
      1172   12.2057  7.245503  11554.00    107.49
      1173   12.2135  7.240893  12178.00    110.35
      1174   12.2214  7.236231  12407.00    111.39
      1175   12.2292  7.231632  12426.00    111.47
      1176   12.2371  7.226982  12449.00    111.57
      1177   12.2450  7.222337  12501.00    111.81
      1178   12.2528  7.217757  12183.00    110.38
      1179   12.2607  7.213124  11442.00    106.97
      1180   12.2685  7.208555  10990.00    104.83
      1181   12.2764  7.203935  10366.00    101.81
      1182   12.2843  7.199320   9857.00     99.28
      1183   12.2921  7.194768   9230.00     96.07
      1184   12.3000  7.190165   8616.00     92.82
      1185   12.3079  7.185568   8153.00     90.29
      1186   12.3157  7.181035   7628.00     87.34
      1187   12.3236  7.176449   7225.00     85.00
      1188   12.3314  7.171927   6978.00     83.53
      1189   12.3393  7.167353   6865.00     82.86
      1190   12.3472  7.162785   6370.00     79.81
      1191   12.3550  7.158281   6110.00     78.17
      1192   12.3629  7.153724   6151.00     78.43
      1193   12.3707  7.149231   5824.00     76.32
      1194   12.3786  7.144686   5674.00     75.33
      1195   12.3865  7.140147   5542.00     74.44
      1196   12.3943  7.135671   5402.00     73.50
      1197   12.4022  7.131144   5282.00     72.68
      1198   12.4100  7.126679   5216.00     72.22
      1199   12.4179  7.122163   5201.00     72.12
      1200   12.4258  7.117652   5076.00     71.25
      1201   12.4336  7.113205   5065.00     71.17
      1202   12.4415  7.108706   4921.00     70.15
      1203   12.4494  7.104213   4953.00     70.38
      1204   12.4572  7.099782   4968.00     70.48
      1205   12.4651  7.095300   4989.00     70.63
      1206   12.4729  7.090880   4864.00     69.74
      1207   12.4808  7.086411   4886.00     69.90
      1208   12.4887  7.081945   4924.00     70.17
      1209   12.4965  7.077542   4722.00     68.72
      1210   12.5044  7.073088   4901.00     70.01
      1211   12.5122  7.068697   4819.00     69.42
      1212   12.5201  7.064255   4812.00     69.37
      1213   12.5280  7.059817   4731.00     68.78
      1214   12.5358  7.055442   4760.00     68.99
      1215   12.5437  7.051016   4847.00     69.62
      1216   12.5516  7.046596   4781.00     69.14
      1217   12.5594  7.042238   4814.00     69.38
      1218   12.5673  7.037828   4720.00     68.70
      1219   12.5751  7.033481   4692.00     68.50
      1220   12.5830  7.029082   4670.00     68.34
      1221   12.5909  7.024690   4663.00     68.29
      1222   12.5987  7.020359   4756.00     68.96
      1223   12.6066  7.015977   4634.00     68.07
      1224   12.6144  7.011656   4492.00     67.02
      1225   12.6223  7.007286   4513.00     67.18
      1226   12.6302  7.002920   4536.00     67.35
      1227   12.6380  6.998616   4647.00     68.17
      1228   12.6459  6.994261   4725.00     68.74
      1229   12.6538  6.989913   4628.00     68.03
      1230   12.6616  6.985624   4614.00     67.93
      1231   12.6695  6.981286   4552.00     67.47
      1232   12.6773  6.977008   4524.00     67.26
      1233   12.6852  6.972681   4611.00     67.90
      1234   12.6931  6.968359   4530.00     67.31
      1235   12.7009  6.964097   4500.00     67.08
      1236   12.7088  6.959785   4581.00     67.68
      1237   12.7166  6.955534   4480.00     66.93
      1238   12.7245  6.951234   4520.00     67.23
      1239   12.7324  6.946938   4462.00     66.80
      1240   12.7402  6.942703   4402.00     66.35
      1241   12.7481  6.938418   4441.00     66.64
      1242   12.7559  6.934192   4552.00     67.47
      1243   12.7638  6.929919   4484.00     66.96
      1244   12.7717  6.925650   4435.00     66.60
      1245   12.7795  6.921440   4479.00     66.93
      1246   12.7874  6.917181   4440.00     66.63
      1247   12.7953  6.912930   4485.00     66.97
      1248   12.8031  6.908735   4398.00     66.32
      1249   12.8110  6.904492   4506.00     67.13
      1250   12.8188  6.900309   4398.00     66.32
      1251   12.8267  6.896076   4446.00     66.68
      1252   12.8346  6.891849   4403.00     66.36
      1253   12.8424  6.887681   4381.00     66.19
      1254   12.8503  6.883464   4454.00     66.74
      1255   12.8581  6.879307   4491.00     67.01
      1256   12.8660  6.875100   4346.00     65.92
      1257   12.8739  6.870899   4454.00     66.74
      1258   12.8817  6.866756   4373.00     66.13
      1259   12.8896  6.862565   4374.00     66.14
      1260   12.8975  6.858379   4440.00     66.63
      1261   12.9053  6.854251   4433.00     66.58
      1262   12.9132  6.850076   4452.00     66.72
      1263   12.9210  6.845959   4356.00     66.00
      1264   12.9289  6.841793   4497.00     67.06
      1265   12.9368  6.837633   4510.00     67.16
      1266   12.9446  6.833530   4271.00     65.35
      1267   12.9525  6.829380   4357.00     66.01
      1268   12.9603  6.825287   4372.00     66.12
      1269   12.9682  6.821147   4446.00     66.68
      1270   12.9761  6.817012   4355.00     65.99
      1271   12.9839  6.812934   4543.00     67.40
      1272   12.9918  6.808809   4316.00     65.70
      1273   12.9997  6.804690   4388.00     66.24
      1274   13.0075  6.800627   4355.00     65.99
      1275   13.0154  6.796517   4298.00     65.56
      1276   13.0232  6.792463   4254.00     65.22
      1277   13.0311  6.788363   4547.00     67.43
      1278   13.0390  6.784268   4351.00     65.96
      1279   13.0468  6.780230   4381.00     66.19
      1280   13.0547  6.776145   4399.00     66.32
      1281   13.0625  6.772116   4394.00     66.29
      1282   13.0704  6.768040   4354.00     65.98
      1283   13.0783  6.763969   4403.00     66.36
      1284   13.0861  6.759956   4380.00     66.18
      1285   13.0940  6.755895   4224.00     64.99
      1286   13.1018  6.751890   4443.00     66.66
      1287   13.1097  6.747839   4413.00     66.43
      1288   13.1176  6.743793   4462.00     66.80
      1289   13.1254  6.739803   4319.00     65.72
      1290   13.1333  6.735767   4378.00     66.17
      1291   13.1412  6.731735   4404.00     66.36
      1292   13.1490  6.727759   4319.00     65.72
      1293   13.1569  6.723738   4333.00     65.83
      1294   13.1647  6.719772   4327.00     65.78
      1295   13.1726  6.715759   4460.00     66.78
      1296   13.1805  6.711752   4360.00     66.03
      1297   13.1883  6.707799   4315.00     65.69
      1298   13.1962  6.703802   4278.00     65.41
      1299   13.2040  6.699859   4302.00     65.59
      1300   13.2119  6.695871   4399.00     66.32
      1301   13.2198  6.691887   4434.00     66.59
      1302   13.2276  6.687958   4230.00     65.04
      1303   13.2355  6.683984   4441.00     66.64
      1304   13.2434  6.680015   4417.00     66.46
      1305   13.2512  6.676101   4434.00     66.59
      1306   13.2591  6.672141   4517.00     67.21
      1307   13.2669  6.668235   4374.00     66.14
      1308   13.2748  6.664284   4367.00     66.08
      1309   13.2827  6.660339   4398.00     66.32
      1310   13.2905  6.656448   4353.00     65.98
      1311   13.2984  6.652511   4413.00     66.43
      1312   13.3062  6.648629   4270.00     65.35
      1313   13.3141  6.644701   4353.00     65.98
      1314   13.3220  6.640779   4332.00     65.82
      1315   13.3298  6.636911   4312.00     65.67
      1316   13.3377  6.632997   4253.00     65.21
      1317   13.3456  6.629088   4346.00     65.92
      1318   13.3534  6.625234   4370.00     66.11
      1319   13.3613  6.621334   4260.00     65.27
      1320   13.3691  6.617489   4175.00     64.61
      1321   13.3770  6.613599   4250.00     65.19
      1322   13.3849  6.609713   4411.00     66.42
      1323   13.3927  6.605881   4383.00     66.20
      1324   13.4006  6.602004   4346.00     65.92
      1325   13.4084  6.598181   4360.00     66.03
      1326   13.4163  6.594314   4405.00     66.37
      1327   13.4242  6.590451   4336.00     65.85
      1328   13.4320  6.586641   4246.00     65.16
      1329   13.4399  6.582787   4351.00     65.96
      1330   13.4477  6.578987   4177.00     64.63
      1331   13.4556  6.575142   4466.00     66.83
      1332   13.4635  6.571301   4321.00     65.73
      1333   13.4713  6.567514   4369.00     66.10
      1334   13.4792  6.563683   4344.00     65.91
      1335   13.4871  6.559856   4212.00     64.90
      1336   13.4949  6.556082   4270.00     65.35
      1337   13.5028  6.552264   4322.00     65.74
      1338   13.5106  6.548499   4376.00     66.15
      1339   13.5185  6.544689   4303.00     65.60
      1340   13.5264  6.540885   4450.00     66.71
      1341   13.5342  6.537133   4383.00     66.20
      1342   13.5421  6.533337   4268.00     65.33
      1343   13.5499  6.529593   4273.00     65.37
      1344   13.5578  6.525806   4349.00     65.95
      1345   13.5657  6.522024   4383.00     66.20
      1346   13.5735  6.518294   4443.00     66.66
      1347   13.5814  6.514520   4409.00     66.40
      1348   13.5893  6.510750   4342.00     65.89
      1349   13.5971  6.507033   4408.00     66.39
      1350   13.6050  6.503273   4327.00     65.78
      1351   13.6128  6.499564   4365.00     66.07
      1352   13.6207  6.495811   4324.00     65.76
      1353   13.6286  6.492064   4467.00     66.84
      1354   13.6364  6.488368   4308.00     65.64
      1355   13.6443  6.484629   4422.00     66.50
      1356   13.6521  6.480942   4390.00     66.26
      1357   13.6600  6.477211   4432.00     66.57
      1358   13.6679  6.473485   4448.00     66.69
      1359   13.6757  6.469810   4381.00     66.19
      1360   13.6836  6.466093   4376.00     66.15
      1361   13.6915  6.462380   4518.00     67.22
      1362   13.6993  6.458718   4444.00     66.66
      1363   13.7072  6.455013   4341.00     65.89
      1364   13.7150  6.451360   4373.00     66.13
      1365   13.7229  6.447664   4509.00     67.15
      1366   13.7308  6.443972   4457.00     66.76
      1367   13.7386  6.440331   4479.00     66.93
      1368   13.7465  6.436647   4437.00     66.61
      1369   13.7543  6.433014   4473.00     66.88
      1370   13.7622  6.429339   4465.00     66.82
      1371   13.7701  6.425669   4558.00     67.51
      1372   13.7779  6.422049   4554.00     67.48
      1373   13.7858  6.418386   4493.00     67.03
      1374   13.7936  6.414774   4665.00     68.30
      1375   13.8015  6.411120   4637.00     68.10
      1376   13.8094  6.407471   4622.00     67.99
      1377   13.8172  6.403871   4688.00     68.47
      1378   13.8251  6.400229   4694.00     68.51
      1379   13.8330  6.396592   4703.00     68.58
      1380   13.8408  6.393004   4745.00     68.88
      1381   13.8487  6.389376   4754.00     68.95
      1382   13.8565  6.385796   4765.00     69.03
      1383   13.8644  6.382175   4914.00     70.10
      1384   13.8723  6.378559   5001.00     70.72
      1385   13.8801  6.374991   4999.00     70.70
      1386   13.8880  6.371384   5211.00     72.19
      1387   13.8958  6.367825   4931.00     70.22
      1388   13.9037  6.364224   5132.00     71.64
      1389   13.9116  6.360628   5200.00     72.11
      1390   13.9194  6.357080   5190.00     72.04
      1391   13.9273  6.353492   5402.00     73.50
      1392   13.9352  6.349908   5445.00     73.79
      1393   13.9430  6.346374   5430.00     73.69
      1394   13.9509  6.342798   5603.00     74.85
      1395   13.9587  6.339271   5795.00     76.12
      1396   13.9666  6.335703   5819.00     76.28
      1397   13.9745  6.332139   6176.00     78.59
      1398   13.9823  6.328624   6090.00     78.04
      1399   13.9902  6.325068   6237.00     78.97
      1400   13.9980  6.321561   6405.00     80.03
      1401   14.0059  6.318013   6518.00     80.73
      1402   14.0138  6.314470   6746.00     82.13
      1403   14.0216  6.310975   7042.00     83.92
      1404   14.0295  6.307438   7217.00     84.95
      1405   14.0374  6.303906   7599.00     87.17
      1406   14.0452  6.300423   7754.00     88.06
      1407   14.0531  6.296899   7980.00     89.33
      1408   14.0609  6.293424   8518.00     92.29
      1409   14.0688  6.289907   8750.00     93.54
      1410   14.0767  6.286395   9305.00     96.46
      1411   14.0845  6.282931   9693.00     98.45
      1412   14.0924  6.279428  10080.00    100.40
      1413   14.1002  6.275971  10775.00    103.80
      1414   14.1081  6.272475  11349.00    106.53
      1415   14.1160  6.268981  11898.00    109.08
      1416   14.1238  6.265537  12564.00    112.09
      1417   14.1317  6.262053  12973.00    113.90
      1418   14.1395  6.258615  13567.00    116.48
      1419   14.1474  6.255138  14076.00    118.64
      1420   14.1553  6.251665  14786.00    121.60
      1421   14.1631  6.248240  15164.00    123.14
      1422   14.1710  6.244774  15627.00    125.01
      1423   14.1789  6.241313  15874.00    125.99
      1424   14.1867  6.237898  16111.00    126.93
      1425   14.1946  6.234445  16148.00    127.07
      1426   14.2024  6.231038  15943.00    126.27
      1427   14.2103  6.227592  15673.00    125.19
      1428   14.2182  6.224150  15033.00    122.61
      1429   14.2260  6.220755  14687.00    121.19
      1430   14.2339  6.217319  14297.00    119.57
      1431   14.2417  6.213932  13553.00    116.42
      1432   14.2496  6.210505  12822.00    113.23
      1433   14.2575  6.207081  12277.00    110.80
      1434   14.2653  6.203705  11657.00    107.97
      1435   14.2732  6.200289  10939.00    104.59
      1436   14.2811  6.196877  10255.00    101.27
      1437   14.2889  6.193511   9765.00     98.82
      1438   14.2968  6.190107   9359.00     96.74
      1439   14.3046  6.186749   8975.00     94.74
      1440   14.3125  6.183352   8338.00     91.31
      1441   14.3204  6.179959   8094.00     89.97
      1442   14.3282  6.176612   7815.00     88.40
      1443   14.3361  6.173226   7382.00     85.92
      1444   14.3439  6.169887   7153.00     84.58
      1445   14.3518  6.166508   6819.00     82.58
      1446   14.3597  6.163134   6649.00     81.54
      1447   14.3675  6.159805   6446.00     80.29
      1448   14.3754  6.156438   6253.00     79.08
      1449   14.3833  6.153074   6037.00     77.70
      1450   14.3911  6.149756   5912.00     76.89
      1451   14.3990  6.146400   5994.00     77.42
      1452   14.4068  6.143090   5786.00     76.07
      1453   14.4147  6.139742   5594.00     74.79
      1454   14.4226  6.136396   5421.00     73.63
      1455   14.4304  6.133097   5371.00     73.29
      1456   14.4383  6.129759   5438.00     73.74
      1457   14.4461  6.126467   5238.00     72.37
      1458   14.4540  6.123136   5179.00     71.97
      1459   14.4619  6.119809   5054.00     71.09
      1460   14.4697  6.116528   5114.00     71.51
      1461   14.4776  6.113207   4951.00     70.36
      1462   14.4854  6.109933   4914.00     70.10
      1463   14.4933  6.106621   4847.00     69.62
      1464   14.5012  6.103312   4923.00     70.16
      1465   14.5090  6.100048   4812.00     69.37
      1466   14.5169  6.096746   4845.00     69.61
      1467   14.5248  6.093448   4833.00     69.52
      1468   14.5326  6.090195   4699.00     68.55
      1469   14.5405  6.086904   4718.00     68.69
      1470   14.5483  6.083658   4696.00     68.53
      1471   14.5562  6.080374   4626.00     68.01
      1472   14.5641  6.077094   4605.00     67.86
      1473   14.5719  6.073858   4537.00     67.36
      1474   14.5798  6.070585   4487.00     66.99
      1475   14.5876  6.067357   4556.00     67.50
      1476   14.5955  6.064090   4571.00     67.61
      1477   14.6034  6.060827   4384.00     66.21
      1478   14.6112  6.057609   4574.00     67.63
      1479   14.6191  6.054354   4392.00     66.27
      1480   14.6270  6.051102   4366.00     66.08
      1481   14.6348  6.047894   4441.00     66.64
      1482   14.6427  6.044649   4418.00     66.47
      1483   14.6505  6.041448   4509.00     67.15
      1484   14.6584  6.038210   4398.00     66.32
      1485   14.6663  6.034975   4377.00     66.16
      1486   14.6741  6.031785   4347.00     65.93
      1487   14.6820  6.028557   4361.00     66.04
      1488   14.6898  6.025373   4379.00     66.17
      1489   14.6977  6.022153   4396.00     66.30
      1490   14.7056  6.018935   4388.00     66.24
      1491   14.7134  6.015762   4365.00     66.07
      1492   14.7213  6.012551   4293.00     65.52
      1493   14.7292  6.009345   4219.00     64.95
      1494   14.7370  6.006181   4315.00     65.69
      1495   14.7449  6.002981   4255.00     65.23
      1496   14.7527  5.999825   4221.00     64.97
      1497   14.7606  5.996631   4185.00     64.69
      1498   14.7685  5.993442   4316.00     65.70
      1499   14.7763  5.990295   4074.00     63.83
      1500   14.7842  5.987112   4252.00     65.21
      1501   14.7920  5.983973   4207.00     64.86
      1502   14.7999  5.980796   4222.00     64.98
      1503   14.8078  5.977623   4181.00     64.66
      1504   14.8156  5.974494   4195.00     64.77
      1505   14.8235  5.971327   4036.00     63.53
      1506   14.8313  5.968205   4201.00     64.82
      1507   14.8392  5.965045   4120.00     64.19
      1508   14.8471  5.961889   4141.00     64.35
      1509   14.8549  5.958776   4229.00     65.03
      1510   14.8628  5.955626   4222.00     64.98
      1511   14.8707  5.952480   4142.00     64.36
      1512   14.8785  5.949377   4236.00     65.08
      1513   14.8864  5.946238   4181.00     64.66
      1514   14.8942  5.943141   4210.00     64.88
      1515   14.9021  5.940008   4166.00     64.54
      1516   14.9100  5.936879   4144.00     64.37
      1517   14.9178  5.933792   4097.00     64.01
      1518   14.9257  5.930669   4130.00     64.27
      1519   14.9335  5.927589   4239.00     65.11
      1520   14.9414  5.924473   4138.00     64.33
      1521   14.9493  5.921360   4105.00     64.07
      1522   14.9571  5.918289   4197.00     64.78
      1523   14.9650  5.915183   4185.00     64.69
      1524   14.9729  5.912080   4148.00     64.40
      1525   14.9807  5.909019   4183.00     64.68
      1526   14.9886  5.905922   4264.00     65.30
      1527   14.9964  5.902868   4241.00     65.12
      1528   15.0043  5.899778   4264.00     65.30
      1529   15.0122  5.896691   4228.00     65.02
      1530   15.0200  5.893646   4221.00     64.97
      1531   15.0279  5.890566   4242.00     65.13
      1532   15.0357  5.887528   4227.00     65.02
      1533   15.0436  5.884454   4220.00     64.96
      1534   15.0515  5.881382   4294.00     65.53
      1535   15.0593  5.878354   4392.00     66.27
      1536   15.0672  5.875289   4273.00     65.37
      1537   15.0751  5.872229   4467.00     66.84
      1538   15.0829  5.869209   4309.00     65.64
      1539   15.0908  5.866154   4497.00     67.06
      1540   15.0986  5.863142   4576.00     67.65
      1541   15.1065  5.860094   4508.00     67.14
      1542   15.1144  5.857048   4775.00     69.10
      1543   15.1222  5.854044   4616.00     67.94
      1544   15.1301  5.851006   4773.00     69.09
      1545   15.1379  5.848009   4873.00     69.81
      1546   15.1458  5.844976   5118.00     71.54
      1547   15.1537  5.841946   5071.00     71.21
      1548   15.1615  5.838958   5273.00     72.62
      1549   15.1694  5.835935   5306.00     72.84
      1550   15.1772  5.832953   5478.00     74.01
      1551   15.1851  5.829937   5524.00     74.32
      1552   15.1930  5.826924   5780.00     76.03
      1553   15.2008  5.823951   5795.00     76.12
      1554   15.2087  5.820944   5946.00     77.11
      1555   15.2166  5.817939   6076.00     77.95
      1556   15.2244  5.814976   6222.00     78.88
      1557   15.2323  5.811978   6347.00     79.67
      1558   15.2401  5.809021   6255.00     79.09
      1559   15.2480  5.806029   6260.00     79.12
      1560   15.2559  5.803040   6224.00     78.89
      1561   15.2637  5.800092   6255.00     79.09
      1562   15.2716  5.797110   6134.00     78.32
      1563   15.2794  5.794168   5864.00     76.58
      1564   15.2873  5.791192   5778.00     76.01
      1565   15.2952  5.788218   5639.00     75.09
      1566   15.3030  5.785285   5426.00     73.66
      1567   15.3109  5.782318   5268.00     72.58
      1568   15.3188  5.779354   5409.00     73.55
      1569   15.3266  5.776430   5142.00     71.71
      1570   15.3345  5.773472   4930.00     70.21
      1571   15.3423  5.770555   4945.00     70.32
      1572   15.3502  5.767602   4808.00     69.34
      1573   15.3581  5.764653   4675.00     68.37
      1574   15.3659  5.761744   4639.00     68.11
      1575   15.3738  5.758801   4436.00     66.60
      1576   15.3816  5.755899   4415.00     66.45
      1577   15.3895  5.752962   4320.00     65.73
      1578   15.3974  5.750028   4172.00     64.59
      1579   15.4052  5.747135   4284.00     65.45
      1580   15.4131  5.744206   4235.00     65.08
      1581   15.4210  5.741282   4305.00     65.61
      1582   15.4288  5.738397   4194.00     64.76
      1583   15.4367  5.735477   4118.00     64.17
      1584   15.4445  5.732598   4206.00     64.85
      1585   15.4524  5.729685   4112.00     64.12
      1586   15.4603  5.726775   4173.00     64.60
      1587   15.4681  5.723905   3974.00     63.04
      1588   15.4760  5.721001   4043.00     63.58
      1589   15.4838  5.718136   4000.00     63.25
      1590   15.4917  5.715239   3959.00     62.92
      1591   15.4996  5.712343   4013.00     63.35
      1592   15.5074  5.709487   4023.00     63.43
      1593   15.5153  5.706598   3917.00     62.59
      1594   15.5231  5.703748   3999.00     63.24
      1595   15.5310  5.700865   3990.00     63.17
      1596   15.5389  5.697984   3826.00     61.85
      1597   15.5467  5.695143   3858.00     62.11
      1598   15.5546  5.692268   3946.00     62.82
      1599   15.5625  5.689396   3941.00     62.78
      1600   15.5703  5.686564   4021.00     63.41
      1601   15.5782  5.683698   3853.00     62.07
      1602   15.5860  5.680871   3962.00     62.94
      1603   15.5939  5.678011   3991.00     63.17
      1604   15.6018  5.675154   3930.00     62.69
      1605   15.6096  5.672335   3927.00     62.67
      1606   15.6175  5.669483   3897.00     62.43
      1607   15.6253  5.666671   4018.00     63.39
      1608   15.6332  5.663826   3897.00     62.43
      1609   15.6411  5.660983   4030.00     63.48
      1610   15.6489  5.658178   3750.00     61.24
      1611   15.6568  5.655341   3816.00     61.77
      1612   15.6647  5.652507   3776.00     61.45
      1613   15.6725  5.649711   3746.00     61.20
      1614   15.6804  5.646883   3725.00     61.03
      1615   15.6882  5.644093   3814.00     61.76
      1616   15.6961  5.641269   3743.00     61.18
      1617   15.7040  5.638449   3678.00     60.65
      1618   15.7118  5.635668   3676.00     60.63
      1619   15.7197  5.632854   3747.00     61.21
      1620   15.7275  5.630077   3876.00     62.26
      1621   15.7354  5.627268   3748.00     61.22
      1622   15.7433  5.624463   3775.00     61.44
      1623   15.7511  5.621695   3673.00     60.61
      1624   15.7590  5.618895   3773.00     61.42
      1625   15.7669  5.616097   3807.00     61.70
      1626   15.7747  5.613338   3779.00     61.47
      1627   15.7826  5.610545   3727.00     61.05
      1628   15.7904  5.607792   3848.00     62.03
      1629   15.7983  5.605005   3733.00     61.10
      1630   15.8062  5.602221   3649.00     60.41
      1631   15.8140  5.599476   3748.00     61.22
      1632   15.8219  5.596698   3734.00     61.11
      1633   15.8297  5.593957   3832.00     61.90
      1634   15.8376  5.591185   3714.00     60.94
      1635   15.8455  5.588415   3608.00     60.07
      1636   15.8533  5.585683   3745.00     61.20
      1637   15.8612  5.582919   3723.00     61.02
      1638   15.8690  5.580193   3582.00     59.85
      1639   15.8769  5.577434   3699.00     60.82
      1640   15.8848  5.574677   3681.00     60.67
      1641   15.8926  5.571959   3679.00     60.65
      1642   15.9005  5.569208   3725.00     61.03
      1643   15.9084  5.566461   3804.00     61.68
      1644   15.9162  5.563751   3725.00     61.03
      1645   15.9241  5.561008   3767.00     61.38
      1646   15.9319  5.558303   3699.00     60.82
      1647   15.9398  5.555566   3818.00     61.79
      1648   15.9477  5.552832   3754.00     61.27
      1649   15.9555  5.550134   3847.00     62.02
      1650   15.9634  5.547406   3642.00     60.35
      1651   15.9712  5.544714   3829.00     61.88
      1652   15.9791  5.541990   3815.00     61.77
      1653   15.9870  5.539269   3547.00     59.56
      1654   15.9948  5.536586   3779.00     61.47
      1655   16.0027  5.533870   3688.00     60.73
      1656   16.0106  5.531158   3794.00     61.60
      1657   16.0184  5.528482   3703.00     60.85
      1658   16.0263  5.525774   3668.00     60.56
      1659   16.0341  5.523104   3728.00     61.06
      1660   16.0420  5.520402   3679.00     60.65
      1661   16.0499  5.517702   3748.00     61.22
      1662   16.0577  5.515040   3616.00     60.13
      1663   16.0656  5.512345   3777.00     61.46
      1664   16.0734  5.509688   3672.00     60.60
      1665   16.0813  5.506999   3697.00     60.80
      1666   16.0892  5.504313   3636.00     60.30
      1667   16.0970  5.501663   3662.00     60.51
      1668   16.1049  5.498982   3610.00     60.08
      1669   16.1128  5.496304   3583.00     59.86
      1670   16.1206  5.493662   3682.00     60.68
      1671   16.1285  5.490989   3629.00     60.24
      1672   16.1363  5.488353   3643.00     60.36
      1673   16.1442  5.485684   3666.00     60.55
      1674   16.1521  5.483020   3607.00     60.06
      1675   16.1599  5.480390   3578.00     59.82
      1676   16.1678  5.477730   3562.00     59.68
      1677   16.1756  5.475107   3733.00     61.10
      1678   16.1835  5.472451   3692.00     60.76
      1679   16.1914  5.469799   3687.00     60.72
      1680   16.1992  5.467183   3637.00     60.31
      1681   16.2071  5.464536   3594.00     59.95
      1682   16.2149  5.461925   3731.00     61.08
      1683   16.2228  5.459283   3522.00     59.35
      1684   16.2307  5.456643   3575.00     59.79
      1685   16.2385  5.454040   3530.00     59.41
      1686   16.2464  5.451405   3582.00     59.85
      1687   16.2543  5.448774   3677.00     60.64
      1688   16.2621  5.446178   3556.00     59.63
      1689   16.2700  5.443551   3609.00     60.08
      1690   16.2778  5.440960   3634.00     60.28
      1691   16.2857  5.438339   3509.00     59.24
      1692   16.2936  5.435720   3696.00     60.79
      1693   16.3014  5.433137   3616.00     60.13
      1694   16.3093  5.430523   3569.00     59.74
      1695   16.3171  5.427944   3588.00     59.90
      1696   16.3250  5.425335   3664.00     60.53
      1697   16.3329  5.422729   3531.00     59.42
      1698   16.3407  5.420158   3552.00     59.60
      1699   16.3486  5.417556   3590.00     59.92
      1700   16.3565  5.414957   3664.00     60.53
      1701   16.3643  5.412394   3664.00     60.53
      1702   16.3722  5.409801   3581.00     59.84
      1703   16.3800  5.407242   3692.00     60.76
      1704   16.3879  5.404654   3601.00     60.01
      1705   16.3958  5.402067   3578.00     59.82
      1706   16.4036  5.399515   3634.00     60.28
      1707   16.4115  5.396934   3628.00     60.23
      1708   16.4193  5.394388   3468.00     58.89
      1709   16.4272  5.391811   3675.00     60.62
      1710   16.4351  5.389237   3518.00     59.31
      1711   16.4429  5.386698   3671.00     60.59
      1712   16.4508  5.384130   3539.00     59.49
      1713   16.4587  5.381563   3557.00     59.64
      1714   16.4665  5.379032   3728.00     61.06
      1715   16.4744  5.376470   3576.00     59.80
      1716   16.4822  5.373942   3639.00     60.32
      1717   16.4901  5.371386   3525.00     59.37
      1718   16.4980  5.368832   3506.00     59.21
      1719   16.5058  5.366313   3506.00     59.21
      1720   16.5137  5.363763   3663.00     60.52
      1721   16.5215  5.361248   3711.00     60.92
      1722   16.5294  5.358704   3492.00     59.09
      1723   16.5373  5.356162   3662.00     60.51
      1724   16.5451  5.353654   3607.00     60.06
      1725   16.5530  5.351117   3649.00     60.41
      1726   16.5608  5.348614   3739.00     61.15
      1727   16.5687  5.346081   3665.00     60.54
      1728   16.5766  5.343552   3643.00     60.36
      1729   16.5844  5.341056   3540.00     59.50
      1730   16.5923  5.338530   3669.00     60.57
      1731   16.6002  5.336008   3701.00     60.84
      1732   16.6080  5.333519   3497.00     59.14
      1733   16.6159  5.331001   3684.00     60.70
      1734   16.6237  5.328518   3691.00     60.75
      1735   16.6316  5.326005   3660.00     60.50
      1736   16.6395  5.323493   3574.00     59.78
      1737   16.6473  5.321016   3657.00     60.47
      1738   16.6552  5.318511   3603.00     60.03
      1739   16.6630  5.316038   3672.00     60.60
      1740   16.6709  5.313537   3683.00     60.69
      1741   16.6788  5.311038   3640.00     60.33
      1742   16.6866  5.308573   3595.00     59.96
      1743   16.6945  5.306079   3677.00     60.64
      1744   16.7024  5.303586   3627.00     60.22
      1745   16.7102  5.301129   3566.00     59.72
      1746   16.7181  5.298642   3604.00     60.03
      1747   16.7259  5.296188   3585.00     59.87
      1748   16.7338  5.293705   3661.00     60.51
      1749   16.7417  5.291226   3517.00     59.30
      1750   16.7495  5.288779   3616.00     60.13
      1751   16.7574  5.286304   3658.00     60.48
      1752   16.7652  5.283862   3713.00     60.93
      1753   16.7731  5.281391   3573.00     59.77
      1754   16.7810  5.278922   3575.00     59.79
      1755   16.7888  5.276487   3698.00     60.81
      1756   16.7967  5.274023   3625.00     60.21
      1757   16.8046  5.271562   3556.00     59.63
      1758   16.8124  5.269134   3668.00     60.56
      1759   16.8203  5.266677   3591.00     59.92
      1760   16.8281  5.264253   3676.00     60.63
      1761   16.8360  5.261801   3515.00     59.29
      1762   16.8439  5.259350   3601.00     60.01
      1763   16.8517  5.256934   3572.00     59.77
      1764   16.8596  5.254488   3569.00     59.74
      1765   16.8674  5.252076   3713.00     60.93
      1766   16.8753  5.249635   3739.00     61.15
      1767   16.8832  5.247197   3682.00     60.68
      1768   16.8910  5.244791   3638.00     60.32
      1769   16.8989  5.242357   3659.00     60.49
      1770   16.9067  5.239955   3636.00     60.30
      1771   16.9146  5.237526   3690.00     60.75
      1772   16.9225  5.235099   3712.00     60.93
      1773   16.9303  5.232705   3714.00     60.94
      1774   16.9382  5.230282   3828.00     61.87
      1775   16.9461  5.227861   3685.00     60.70
      1776   16.9539  5.225474   3788.00     61.55
      1777   16.9618  5.223058   3789.00     61.55
      1778   16.9696  5.220675   3754.00     61.27
      1779   16.9775  5.218263   3683.00     60.69
      1780   16.9854  5.215854   3672.00     60.60
      1781   16.9932  5.213477   3737.00     61.13
      1782   17.0011  5.211072   3951.00     62.86
      1783   17.0089  5.208701   3810.00     61.73
      1784   17.0168  5.206300   3829.00     61.88
      1785   17.0247  5.203902   3856.00     62.10
      1786   17.0325  5.201537   3919.00     62.60
      1787   17.0404  5.199142   3705.00     60.87
      1788   17.0483  5.196752   3801.00     61.65
      1789   17.0561  5.194392   3860.00     62.13
      1790   17.0640  5.192005   3930.00     62.69
      1791   17.0718  5.189651   3897.00     62.43
      1792   17.0797  5.187268   3942.00     62.79
      1793   17.0876  5.184887   3896.00     62.42
      1794   17.0954  5.182539   3909.00     62.52
      1795   17.1033  5.180163   4005.00     63.29
      1796   17.1111  5.177820   3965.00     62.97
      1797   17.1190  5.175448   3962.00     62.94
      1798   17.1269  5.173079   4070.00     63.80
      1799   17.1347  5.170741   4027.00     63.46
      1800   17.1426  5.168376   4147.00     64.40
      1801   17.1505  5.166013   4105.00     64.07
      1802   17.1583  5.163682   4098.00     64.02
      1803   17.1662  5.161324   4270.00     65.35
      1804   17.1740  5.158998   4241.00     65.12
      1805   17.1819  5.156643   4256.00     65.24
      1806   17.1898  5.154291   4317.00     65.70
      1807   17.1976  5.151971   4242.00     65.13
      1808   17.2055  5.149623   4279.00     65.41
      1809   17.2133  5.147307   4435.00     66.60
      1810   17.2212  5.144963   4503.00     67.10
      1811   17.2291  5.142622   4563.00     67.55
      1812   17.2369  5.140313   4607.00     67.87
      1813   17.2448  5.137976   4642.00     68.13
      1814   17.2526  5.135670   4670.00     68.34
      1815   17.2605  5.133337   4825.00     69.46
      1816   17.2684  5.131007   4930.00     70.21
      1817   17.2762  5.128708   4845.00     69.61
      1818   17.2841  5.126382   5045.00     71.03
      1819   17.2920  5.124058   5349.00     73.14
      1820   17.2998  5.121764   5356.00     73.18
      1821   17.3077  5.119445   5419.00     73.61
      1822   17.3155  5.117156   5669.00     75.29
      1823   17.3234  5.114840   5908.00     76.86
      1824   17.3313  5.112526   5874.00     76.64
      1825   17.3391  5.110245   6195.00     78.71
      1826   17.3470  5.107935   6381.00     79.88
      1827   17.3548  5.105657   6559.00     80.99
      1828   17.3627  5.103352   6859.00     82.82
      1829   17.3706  5.101048   7051.00     83.97
      1830   17.3784  5.098776   7094.00     84.23
      1831   17.3863  5.096478   7599.00     87.17
      1832   17.3942  5.094181   7901.00     88.89
      1833   17.4020  5.091914   8156.00     90.31
      1834   17.4099  5.089622   8502.00     92.21
      1835   17.4177  5.087360   8742.00     93.50
      1836   17.4256  5.085072   8978.00     94.75
      1837   17.4335  5.082785   9288.00     96.37
      1838   17.4413  5.080530   9562.00     97.79
      1839   17.4492  5.078248   9583.00     97.89
      1840   17.4570  5.075995   9778.00     98.88
      1841   17.4649  5.073718  10151.00    100.75
      1842   17.4728  5.071442  10132.00    100.66
      1843   17.4806  5.069196  10185.00    100.92
      1844   17.4885  5.066924  10031.00    100.15
      1845   17.4964  5.064654   9933.00     99.66
      1846   17.5042  5.062414   9959.00     99.79
      1847   17.5121  5.060149   9845.00     99.22
      1848   17.5199  5.057913   9327.00     96.58
      1849   17.5278  5.055652   9223.00     96.04
      1850   17.5357  5.053391   8726.00     93.41
      1851   17.5435  5.051162   8473.00     92.05
      1852   17.5514  5.048907   8202.00     90.56
      1853   17.5592  5.046681   7951.00     89.17
      1854   17.5671  5.044429   7718.00     87.85
      1855   17.5750  5.042180   7329.00     85.61
      1856   17.5828  5.039961   7009.00     83.72
      1857   17.5907  5.037715   6856.00     82.80
      1858   17.5985  5.035500   6602.00     81.25
      1859   17.6064  5.033258   6335.00     79.59
      1860   17.6143  5.031019   6195.00     78.71
      1861   17.6221  5.028809   6040.00     77.72
      1862   17.6300  5.026574   5755.00     75.86
      1863   17.6379  5.024340   5658.00     75.22
      1864   17.6457  5.022137   5533.00     74.38
      1865   17.6536  5.019907   5330.00     73.01
      1866   17.6614  5.017708   5378.00     73.33
      1867   17.6693  5.015482   5065.00     71.17
      1868   17.6772  5.013258   5174.00     71.93
      1869   17.6850  5.011065   4852.00     69.66
      1870   17.6929  5.008845   4866.00     69.76
      1871   17.7007  5.006656   4895.00     69.96
      1872   17.7086  5.004440   4583.00     67.70
      1873   17.7165  5.002226   4725.00     68.74
      1874   17.7243  5.000042   4507.00     67.13
      1875   17.7322  4.997832   4523.00     67.25
      1876   17.7401  4.995625   4647.00     68.17
      1877   17.7479  4.993447   4482.00     66.95
      1878   17.7558  4.991243   4405.00     66.37
      1879   17.7636  4.989069   4452.00     66.72
      1880   17.7715  4.986869   4335.00     65.84
      1881   17.7794  4.984671   4187.00     64.71
      1882   17.7872  4.982502   4272.00     65.36
      1883   17.7951  4.980309   4224.00     64.99
      1884   17.8029  4.978144   4266.00     65.31
      1885   17.8108  4.975954   3977.00     63.06
      1886   17.8187  4.973765   4156.00     64.47
      1887   17.8265  4.971607   4208.00     64.87
      1888   17.8344  4.969422   4142.00     64.36
      1889   17.8423  4.967239   4171.00     64.58
      1890   17.8501  4.965087   3976.00     63.06
      1891   17.8580  4.962908   4039.00     63.55
      1892   17.8658  4.960759   4193.00     64.75
      1893   17.8737  4.958584   4147.00     64.40
      1894   17.8816  4.956411   4051.00     63.65
      1895   17.8894  4.954268   4029.00     63.47
      1896   17.8973  4.952098   4067.00     63.77
      1897   17.9051  4.949959   4109.00     64.10
      1898   17.9130  4.947794   4106.00     64.08
      1899   17.9209  4.945631   4135.00     64.30
      1900   17.9287  4.943497   4249.00     65.18
      1901   17.9366  4.941337   4197.00     64.78
      1902   17.9444  4.939206   4267.00     65.32
      1903   17.9523  4.937051   4177.00     64.63
      1904   17.9602  4.934897   4285.00     65.46
      1905   17.9680  4.932772   4249.00     65.18
      1906   17.9759  4.930622   4297.00     65.55
      1907   17.9838  4.928474   4192.00     64.75
      1908   17.9916  4.926355   4189.00     64.72
      1909   17.9995  4.924211   4207.00     64.86
      1910   18.0073  4.922095   4025.00     63.44
      1911   18.0152  4.919955   4155.00     64.46
      1912   18.0231  4.917816   4182.00     64.67
      1913   18.0309  4.915706   4036.00     63.53
      1914   18.0388  4.913571   4076.00     63.84
      1915   18.0466  4.911465   4120.00     64.19
      1916   18.0545  4.909334   4028.00     63.47
      1917   18.0624  4.907204   3860.00     62.13
      1918   18.0702  4.905103   3843.00     61.99
      1919   18.0781  4.902978   3819.00     61.80
      1920   18.0860  4.900854   3796.00     61.61
      1921   18.0938  4.898759   3896.00     62.42
      1922   18.1017  4.896639   3759.00     61.31
      1923   18.1095  4.894547   3768.00     61.38
      1924   18.1174  4.892431   3735.00     61.11
      1925   18.1253  4.890316   3706.00     60.88
      1926   18.1331  4.888230   3664.00     60.53
      1927   18.1410  4.886119   3712.00     60.93
      1928   18.1488  4.884037   3780.00     61.48
      1929   18.1567  4.881929   3768.00     61.38
      1930   18.1646  4.879824   3681.00     60.67
      1931   18.1724  4.877748   3582.00     59.85
      1932   18.1803  4.875646   3588.00     59.90
      1933   18.1882  4.873546   3795.00     61.60
      1934   18.1960  4.871474   3682.00     60.68
      1935   18.2039  4.869378   3642.00     60.35
      1936   18.2117  4.867310   3564.00     59.70
      1937   18.2196  4.865217   3565.00     59.71
      1938   18.2275  4.863126   3553.00     59.61
      1939   18.2353  4.861064   3549.00     59.57
      1940   18.2432  4.858976   3514.00     59.28
      1941   18.2510  4.856918   3486.00     59.04
      1942   18.2589  4.854834   3696.00     60.79
      1943   18.2668  4.852752   3510.00     59.25
      1944   18.2746  4.850698   3423.00     58.51
      1945   18.2825  4.848620   3534.00     59.45
      1946   18.2903  4.846570   3554.00     59.62
      1947   18.2982  4.844495   3611.00     60.09
      1948   18.3061  4.842422   3497.00     59.14
      1949   18.3139  4.840378   3540.00     59.50
      1950   18.3218  4.838308   3590.00     59.92
      1951   18.3297  4.836241   3581.00     59.84
      1952   18.3375  4.834201   3500.00     59.16
      1953   18.3454  4.832138   3647.00     60.39
      1954   18.3532  4.830101   3443.00     58.68
      1955   18.3611  4.828041   3507.00     59.22
      1956   18.3690  4.825983   3569.00     59.74
      1957   18.3768  4.823952   3504.00     59.19
      1958   18.3847  4.821897   3551.00     59.59
      1959   18.3925  4.819870   3515.00     59.29
      1960   18.4004  4.817818   3488.00     59.06
      1961   18.4083  4.815768   3549.00     59.57
      1962   18.4161  4.813746   3592.00     59.93
      1963   18.4240  4.811699   3525.00     59.37
      1964   18.4319  4.809655   3376.00     58.10
      1965   18.4397  4.807639   3409.00     58.39
      1966   18.4476  4.805597   3483.00     59.02
      1967   18.4554  4.803584   3621.00     60.17
      1968   18.4633  4.801546   3456.00     58.79
      1969   18.4712  4.799510   3538.00     59.48
      1970   18.4790  4.797502   3667.00     60.56
      1971   18.4869  4.795470   3536.00     59.46
      1972   18.4947  4.793465   3450.00     58.74
      1973   18.5026  4.791436   3555.00     59.62
      1974   18.5105  4.789409   3416.00     58.45
      1975   18.5183  4.787409   3454.00     58.77
      1976   18.5262  4.785386   3602.00     60.02
      1977   18.5341  4.783364   3514.00     59.28
      1978   18.5419  4.781369   3627.00     60.22
      1979   18.5498  4.779350   3376.00     58.10
      1980   18.5576  4.777359   3377.00     58.11
      1981   18.5655  4.775344   3482.00     59.01
      1982   18.5734  4.773331   3455.00     58.78
      1983   18.5812  4.771345   3552.00     59.60
      1984   18.5891  4.769335   3494.00     59.11
      1985   18.5969  4.767352   3549.00     59.57
      1986   18.6048  4.765346   3489.00     59.07
      1987   18.6127  4.763341   3330.00     57.71
      1988   18.6205  4.761363   3350.00     57.88
      1989   18.6284  4.759361   3491.00     59.08
      1990   18.6362  4.757387   3513.00     59.27
      1991   18.6441  4.755389   3433.00     58.59
      1992   18.6520  4.753393   3357.00     57.94
      1993   18.6598  4.751423   3445.00     58.69
      1994   18.6677  4.749431   3571.00     59.76
      1995   18.6756  4.747439   3404.00     58.34
      1996   18.6834  4.745475   3585.00     59.87
      1997   18.6913  4.743487   3503.00     59.19
      1998   18.6991  4.741526   3561.00     59.67
      1999   18.7070  4.739541   3536.00     59.46
      2000   18.7149  4.737558   3406.00     58.36
      2001   18.7227  4.735602   3488.00     59.06
      2002   18.7306  4.733623   3404.00     58.34
      2003   18.7384  4.731670   3469.00     58.90
      2004   18.7463  4.729694   3404.00     58.34
      2005   18.7542  4.727719   3497.00     59.14
      2006   18.7620  4.725772   3568.00     59.73
      2007   18.7699  4.723800   3516.00     59.30
      2008   18.7778  4.721830   3325.00     57.66
      2009   18.7856  4.719888   3470.00     58.91
      2010   18.7935  4.717921   3487.00     59.05
      2011   18.8013  4.715981   3465.00     58.86
      2012   18.8092  4.714019   3531.00     59.42
      2013   18.8171  4.712057   3498.00     59.14
      2014   18.8249  4.710123   3474.00     58.94
      2015   18.8328  4.708165   3401.00     58.32
      2016   18.8406  4.706234   3485.00     59.03
      2017   18.8485  4.704278   3576.00     59.80
      2018   18.8564  4.702325   3531.00     59.42
      2019   18.8642  4.700398   3488.00     59.06
      2020   18.8721  4.698449   3372.00     58.07
      2021   18.8800  4.696501   3547.00     59.56
      2022   18.8878  4.694579   3526.00     59.38
      2023   18.8957  4.692634   3424.00     58.51
      2024   18.9035  4.690715   3386.00     58.19
      2025   18.9114  4.688774   3537.00     59.47
      2026   18.9193  4.686833   3420.00     58.48
      2027   18.9271  4.684920   3478.00     58.97
      2028   18.9350  4.682982   3397.00     58.28
      2029   18.9428  4.681072   3414.00     58.43
      2030   18.9507  4.679138   3433.00     58.59
      2031   18.9586  4.677207   3510.00     59.25
      2032   18.9664  4.675301   3509.00     59.24
      2033   18.9743  4.673371   3498.00     59.14
      2034   18.9821  4.671469   3489.00     59.07
      2035   18.9900  4.669543   3516.00     59.30
      2036   18.9979  4.667619   3441.00     58.66
      2037   19.0057  4.665721   3525.00     59.37
      2038   19.0136  4.663801   3474.00     58.94
      2039   19.0215  4.661881   3541.00     59.51
      2040   19.0293  4.659988   3529.00     59.41
      2041   19.0372  4.658072   3381.00     58.15
      2042   19.0450  4.656182   3545.00     59.54
      2043   19.0529  4.654269   3492.00     59.09
      2044   19.0608  4.652358   3414.00     58.43
      2045   19.0686  4.650473   3551.00     59.59
      2046   19.0765  4.648565   3508.00     59.23
      2047   19.0843  4.646682   3500.00     59.16
      2048   19.0922  4.644777   3454.00     58.77
      2049   19.1001  4.642874   3536.00     59.46
      2050   19.1079  4.640996   3555.00     59.62
      2051   19.1158  4.639096   3513.00     59.27
      2052   19.1237  4.637197   3546.00     59.55
      2053   19.1315  4.635324   3507.00     59.22
      2054   19.1394  4.633429   3472.00     58.92
      2055   19.1472  4.631559   3548.00     59.57
      2056   19.1551  4.629667   3496.00     59.13
      2057   19.1630  4.627776   3639.00     60.32
      2058   19.1708  4.625911   3505.00     59.20
      2059   19.1787  4.624023   3410.00     58.40
      2060   19.1865  4.622160   3468.00     58.89
      2061   19.1944  4.620276   3486.00     59.04
      2062   19.2023  4.618393   3515.00     59.29
      2063   19.2101  4.616536   3539.00     59.49
      2064   19.2180  4.614655   3499.00     59.15
      2065   19.2259  4.612777   3562.00     59.68
      2066   19.2337  4.610924   3540.00     59.50
      2067   19.2416  4.609049   3617.00     60.14
      2068   19.2494  4.607199   3575.00     59.79
      2069   19.2573  4.605327   3542.00     59.51
      2070   19.2652  4.603456   3663.00     60.52
      2071   19.2730  4.601610   3535.00     59.46
      2072   19.2809  4.599743   3664.00     60.53
      2073   19.2887  4.597900   3734.00     61.11
      2074   19.2966  4.596036   3527.00     59.39
      2075   19.3045  4.594172   3656.00     60.46
      2076   19.3123  4.592335   3547.00     59.56
      2077   19.3202  4.590475   3580.00     59.83
      2078   19.3280  4.588640   3765.00     61.36
      2079   19.3359  4.586783   3676.00     60.63
      2080   19.3438  4.584928   3710.00     60.91
      2081   19.3516  4.583097   3734.00     61.11
      2082   19.3595  4.581244   3796.00     61.61
      2083   19.3674  4.579394   3705.00     60.87
      2084   19.3752  4.577568   3685.00     60.70
      2085   19.3831  4.575720   3693.00     60.77
      2086   19.3909  4.573897   3789.00     61.55
      2087   19.3988  4.572052   3725.00     61.03
      2088   19.4067  4.570209   3732.00     61.09
      2089   19.4145  4.568390   3678.00     60.65
      2090   19.4224  4.566550   3757.00     61.29
      2091   19.4302  4.564734   3759.00     61.31
      2092   19.4381  4.562897   3818.00     61.79
      2093   19.4460  4.561061   3827.00     61.86
      2094   19.4538  4.559250   3967.00     62.98
      2095   19.4617  4.557417   3932.00     62.71
      2096   19.4696  4.555585   3891.00     62.38
      2097   19.4774  4.553779   3980.00     63.09
      2098   19.4853  4.551950   4044.00     63.59
      2099   19.4931  4.550147   3858.00     62.11
      2100   19.5010  4.548321   4081.00     63.88
      2101   19.5089  4.546497   3867.00     62.19
      2102   19.5167  4.544697   4043.00     63.58
      2103   19.5246  4.542877   4113.00     64.13
      2104   19.5324  4.541080   3992.00     63.18
      2105   19.5403  4.539262   4044.00     63.59
      2106   19.5482  4.537445   4103.00     64.05
      2107   19.5560  4.535653   3886.00     62.34
      2108   19.5639  4.533839   3939.00     62.76
      2109   19.5718  4.532027   4026.00     63.45
      2110   19.5796  4.530240   4100.00     64.03
      2111   19.5875  4.528430   4006.00     63.29
      2112   19.5953  4.526645   4034.00     63.51
      2113   19.6032  4.524838   4021.00     63.41
      2114   19.6111  4.523034   3852.00     62.06
      2115   19.6189  4.521253   3927.00     62.67
      2116   19.6268  4.519451   3857.00     62.10
      2117   19.6346  4.517673   3935.00     62.73
      2118   19.6425  4.515874   3882.00     62.31
      2119   19.6504  4.514077   3885.00     62.33
      2120   19.6582  4.512303   3945.00     62.81
      2121   19.6661  4.510508   3899.00     62.44
      2122   19.6739  4.508737   4022.00     63.42
      2123   19.6818  4.506945   3771.00     61.41
      2124   19.6897  4.505155   3722.00     61.01
      2125   19.6975  4.503389   3960.00     62.93
      2126   19.7054  4.501601   3783.00     61.51
      2127   19.7133  4.499815   3829.00     61.88
      2128   19.7211  4.498053   3852.00     62.06
      2129   19.7290  4.496270   3926.00     62.66
      2130   19.7368  4.494510   3840.00     61.97
      2131   19.7447  4.492730   3872.00     62.23
      2132   19.7526  4.490951   3839.00     61.96
      2133   19.7604  4.489195   3829.00     61.88
      2134   19.7683  4.487420   3879.00     62.28
      2135   19.7761  4.485667   3847.00     62.02
      2136   19.7840  4.483893   3917.00     62.59
      2137   19.7919  4.482121   3982.00     63.10
      2138   19.7997  4.480374   3870.00     62.21
      2139   19.8076  4.478604   4030.00     63.48
      2140   19.8155  4.476837   4030.00     63.48
      2141   19.8233  4.475093   4002.00     63.26
      2142   19.8312  4.473328   4067.00     63.77
      2143   19.8390  4.471587   3987.00     63.14
      2144   19.8469  4.469825   3980.00     63.09
      2145   19.8548  4.468064   4016.00     63.37
      2146   19.8626  4.466327   4089.00     63.95
      2147   19.8705  4.464569   4110.00     64.11
      2148   19.8783  4.462835   4144.00     64.37
      2149   19.8862  4.461080   4165.00     64.54
      2150   19.8941  4.459326   4252.00     65.21
      2151   19.9019  4.457596   4183.00     64.68
      2152   19.9098  4.455845   4344.00     65.91
      2153   19.9177  4.454096   4380.00     66.18
      2154   19.9255  4.452369   4492.00     67.02
      2155   19.9334  4.450623   4515.00     67.19
      2156   19.9412  4.448900   4666.00     68.31
      2157   19.9491  4.447155   4749.00     68.91
      2158   19.9570  4.445413   4931.00     70.22
      2159   19.9648  4.443694   4911.00     70.08
      2160   19.9727  4.441954   5085.00     71.31
      2161   19.9805  4.440238   5122.00     71.57
      2162   19.9884  4.438501   5390.00     73.42
      2163   19.9963  4.436765   5414.00     73.58
      2164   20.0041  4.435052   5738.00     75.75
      2165   20.0120  4.433320   5918.00     76.93
      2166   20.0198  4.431610   5902.00     76.82
      2167   20.0277  4.429880   6094.00     78.06
      2168   20.0356  4.428150   6260.00     79.12
      2169   20.0434  4.426445   6397.00     79.98
      2170   20.0513  4.424719   6567.00     81.04
      2171   20.0592  4.422994   6555.00     80.96
      2172   20.0670  4.421292   6730.00     82.04
      2173   20.0749  4.419570   6643.00     81.50
      2174   20.0827  4.417871   6801.00     82.47
      2175   20.0906  4.416152   6705.00     81.88
      2176   20.0985  4.414434   6680.00     81.73
      2177   20.1063  4.412739   6732.00     82.05
      2178   20.1142  4.411024   6484.00     80.52
      2179   20.1220  4.409332   6424.00     80.15
      2180   20.1299  4.407619   6277.00     79.23
      2181   20.1378  4.405908   6321.00     79.50
      2182   20.1456  4.404220   6002.00     77.47
      2183   20.1535  4.402511   5935.00     77.04
      2184   20.1614  4.400804   5777.00     76.01
      2185   20.1692  4.399119   5850.00     76.49
      2186   20.1771  4.397415   5538.00     74.42
      2187   20.1849  4.395733   5671.00     75.31
      2188   20.1928  4.394031   5421.00     73.63
      2189   20.2007  4.392330   5473.00     73.98
      2190   20.2085  4.390653   5381.00     73.36
      2191   20.2164  4.388955   5218.00     72.24
      2192   20.2242  4.387280   5195.00     72.08
      2193   20.2321  4.385584   5322.00     72.95
      2194   20.2400  4.383891   5222.00     72.26
      2195   20.2478  4.382219   5267.00     72.57
      2196   20.2557  4.380528   5245.00     72.42
      2197   20.2636  4.378838   5406.00     73.53
      2198   20.2714  4.377171   5547.00     74.48
      2199   20.2793  4.375484   5482.00     74.04
      2200   20.2871  4.373818   5698.00     75.49
      2201   20.2950  4.372134   5771.00     75.97
      2202   20.3029  4.370450   5840.00     76.42
      2203   20.3107  4.368790   6130.00     78.29
      2204   20.3186  4.367109   6208.00     78.79
      2205   20.3264  4.365451   6606.00     81.28
      2206   20.3343  4.363773   6811.00     82.53
      2207   20.3422  4.362096   6836.00     82.68
      2208   20.3500  4.360441   7028.00     83.83
      2209   20.3579  4.358767   7229.00     85.02
      2210   20.3657  4.357115   7365.00     85.82
      2211   20.3736  4.355443   7397.00     86.01
      2212   20.3815  4.353773   7611.00     87.24
      2213   20.3893  4.352126   7510.00     86.66
      2214   20.3972  4.350458   7633.00     87.37
      2215   20.4051  4.348791   7185.00     84.76
      2216   20.4129  4.347147   7344.00     85.70
      2217   20.4208  4.345483   7054.00     83.99
      2218   20.4286  4.343842   6748.00     82.15
      2219   20.4365  4.342180   6509.00     80.68
      2220   20.4444  4.340520   6308.00     79.42
      2221   20.4522  4.338882   6102.00     78.12
      2222   20.4601  4.337224   5898.00     76.80
      2223   20.4679  4.335590   5789.00     76.09
      2224   20.4758  4.333935   5394.00     73.44
      2225   20.4837  4.332281   5368.00     73.27
      2226   20.4915  4.330649   5369.00     73.27
      2227   20.4994  4.328999   5151.00     71.77
      2228   20.5073  4.327349   5122.00     71.57
      2229   20.5151  4.325721   4920.00     70.14
      2230   20.5230  4.324073   4702.00     68.57
      2231   20.5308  4.322449   4796.00     69.25
      2232   20.5387  4.320804   4609.00     67.89
      2233   20.5466  4.319160   4540.00     67.38
      2234   20.5544  4.317539   4505.00     67.12
      2235   20.5623  4.315898   4414.00     66.44
      2236   20.5701  4.314279   4311.00     65.66
      2237   20.5780  4.312641   4465.00     66.82
      2238   20.5859  4.311003   4295.00     65.54
      2239   20.5937  4.309388   4275.00     65.38
      2240   20.6016  4.307753   4273.00     65.37
      2241   20.6095  4.306120   4408.00     66.39
      2242   20.6173  4.304508   4200.00     64.81
      2243   20.6252  4.302878   4284.00     65.45
      2244   20.6330  4.301269   4292.00     65.51
      2245   20.6409  4.299640   4311.00     65.66
      2246   20.6488  4.298013   4277.00     65.40
      2247   20.6566  4.296408   4120.00     64.19
      2248   20.6645  4.294783   4162.00     64.51
      2249   20.6723  4.293180   4183.00     64.68
      2250   20.6802  4.291558   4088.00     63.94
      2251   20.6881  4.289937   4203.00     64.83
      2252   20.6959  4.288338   4317.00     65.70
      2253   20.7038  4.286719   4084.00     63.91
      2254   20.7116  4.285122   4270.00     65.35
      2255   20.7195  4.283507   4009.00     63.32
      2256   20.7274  4.281891   4128.00     64.25
      2257   20.7352  4.280298   4110.00     64.11
      2258   20.7431  4.278686   4167.00     64.55
      2259   20.7510  4.277075   4227.00     65.02
      2260   20.7588  4.275486   4068.00     63.78
      2261   20.7667  4.273877   4194.00     64.76
      2262   20.7745  4.272290   4217.00     64.94
      2263   20.7824  4.270684   4099.00     64.02
      2264   20.7903  4.269079   4136.00     64.31
      2265   20.7981  4.267496   4274.00     65.38
      2266   20.8060  4.265893   4129.00     64.26
      2267   20.8138  4.264312   4110.00     64.11
      2268   20.8217  4.262712   4107.00     64.09
      2269   20.8296  4.261113   4152.00     64.44
      2270   20.8374  4.259535   4154.00     64.45
      2271   20.8453  4.257939   4167.00     64.55
      2272   20.8532  4.256343   4190.00     64.73
      2273   20.8610  4.254770   4135.00     64.30
      2274   20.8689  4.253177   4316.00     65.70
      2275   20.8767  4.251606   4230.00     65.04
      2276   20.8846  4.250015   4128.00     64.25
      2277   20.8925  4.248426   4238.00     65.10
      2278   20.9003  4.246858   4140.00     64.34
      2279   20.9082  4.245271   4151.00     64.43
      2280   20.9160  4.243706   4351.00     65.96
      2281   20.9239  4.242121   4200.00     64.81
      2282   20.9318  4.240538   4267.00     65.32
      2283   20.9396  4.238976   4277.00     65.40
      2284   20.9475  4.237395   4185.00     64.69
      2285   20.9554  4.235816   4186.00     64.70
      2286   20.9632  4.234257   4304.00     65.60
      2287   20.9711  4.232680   4387.00     66.23
      2288   20.9789  4.231124   4320.00     65.73
      2289   20.9868  4.229549   4415.00     66.45
      2290   20.9947  4.227975   4231.00     65.05
      2291   21.0025  4.226423   4186.00     64.70
      2292   21.0104  4.224851   4203.00     64.83
      2293   21.0182  4.223301   4193.00     64.75
      2294   21.0261  4.221732   4278.00     65.41
      2295   21.0340  4.220164   4234.00     65.07
      2296   21.0418  4.218617   4184.00     64.68
      2297   21.0497  4.217052   4215.00     64.92
      2298   21.0575  4.215508   4287.00     65.48
      2299   21.0654  4.213945   4167.00     64.55
      2300   21.0733  4.212383   4413.00     66.43
      2301   21.0811  4.210842   4175.00     64.61
      2302   21.0890  4.209282   4216.00     64.93
      2303   21.0969  4.207724   4135.00     64.30
      2304   21.1047  4.206186   4282.00     65.44
      2305   21.1126  4.204630   4114.00     64.14
      2306   21.1204  4.203095   4127.00     64.24
      2307   21.1283  4.201541   4314.00     65.68
      2308   21.1362  4.199989   4323.00     65.75
      2309   21.1440  4.198457   4308.00     65.64
      2310   21.1519  4.196907   4265.00     65.31
      2311   21.1597  4.195377   4339.00     65.87
      2312   21.1676  4.193830   4279.00     65.41
      2313   21.1755  4.192283   4459.00     66.78
      2314   21.1833  4.190757   4349.00     65.95
      2315   21.1912  4.189212   4393.00     66.28
      2316   21.1991  4.187669   4387.00     66.23
      2317   21.2069  4.186146   4383.00     66.20
      2318   21.2148  4.184606   4356.00     66.00
      2319   21.2226  4.183084   4524.00     67.26
      2320   21.2305  4.181547   4404.00     66.36
      2321   21.2384  4.180009   4493.00     67.03
      2322   21.2462  4.178492   4415.00     66.45
      2323   21.2541  4.176956   4556.00     67.50
      2324   21.2619  4.175442   4504.00     67.11
      2325   21.2698  4.173909   4629.00     68.04
      2326   21.2777  4.172377   4598.00     67.81
      2327   21.2855  4.170866   4668.00     68.32
      2328   21.2934  4.169336   4601.00     67.83
      2329   21.3012  4.167827   4709.00     68.62
      2330   21.3091  4.166299   4756.00     68.96
      2331   21.3170  4.164773   4808.00     69.34
      2332   21.3248  4.163268   4839.00     69.56
      2333   21.3327  4.161744   4783.00     69.16
      2334   21.3406  4.160221   4926.00     70.19
      2335   21.3484  4.158719   4950.00     70.36
      2336   21.3563  4.157198   5129.00     71.62
      2337   21.3641  4.155698   5145.00     71.73
      2338   21.3720  4.154180   5217.00     72.23
      2339   21.3799  4.152662   5239.00     72.38
      2340   21.3877  4.151165   5449.00     73.82
      2341   21.3956  4.149651   5420.00     73.62
      2342   21.4034  4.148156   5535.00     74.40
      2343   21.4113  4.146643   5533.00     74.38
      2344   21.4192  4.145132   5554.00     74.53
      2345   21.4270  4.143641   5840.00     76.42
      2346   21.4349  4.142131   5872.00     76.63
      2347   21.4428  4.140623   6037.00     77.70
      2348   21.4506  4.139135   6073.00     77.93
      2349   21.4585  4.137629   6208.00     78.79
      2350   21.4663  4.136143   6094.00     78.06
      2351   21.4742  4.134640   6414.00     80.09
      2352   21.4821  4.133137   6623.00     81.38
      2353   21.4899  4.131654   6377.00     79.86
      2354   21.4978  4.130154   6593.00     81.20
      2355   21.5056  4.128674   6567.00     81.04
      2356   21.5135  4.127175   6474.00     80.46
      2357   21.5214  4.125678   6541.00     80.88
      2358   21.5292  4.124201   6568.00     81.04
      2359   21.5371  4.122706   6377.00     79.86
      2360   21.5450  4.121212   6404.00     80.03
      2361   21.5528  4.119739   6347.00     79.67
      2362   21.5607  4.118247   6253.00     79.08
      2363   21.5685  4.116775   6096.00     78.08
      2364   21.5764  4.115285   6114.00     78.19
      2365   21.5843  4.113797   5984.00     77.36
      2366   21.5921  4.112329   5912.00     76.89
      2367   21.6000  4.110842   5844.00     76.45
      2368   21.6078  4.109376   5648.00     75.15
      2369   21.6157  4.107892   5813.00     76.24
      2370   21.6236  4.106409   5410.00     73.55
      2371   21.6314  4.104946   5459.00     73.89
      2372   21.6393  4.103465   5311.00     72.88
      2373   21.6471  4.102004   5308.00     72.86
      2374   21.6550  4.100525   5144.00     71.72
      2375   21.6629  4.099048   5161.00     71.84
      2376   21.6707  4.097590   4976.00     70.54
      2377   21.6786  4.096115   5032.00     70.94
      2378   21.6865  4.094640   5029.00     70.92
      2379   21.6943  4.093186   4995.00     70.68
      2380   21.7022  4.091714   4913.00     70.09
      2381   21.7100  4.090261   4823.00     69.45
      2382   21.7179  4.088792   4856.00     69.68
      2383   21.7258  4.087323   4804.00     69.31
      2384   21.7336  4.085873   4747.00     68.90
      2385   21.7415  4.084406   4761.00     69.00
      2386   21.7493  4.082959   4566.00     67.57
      2387   21.7572  4.081494   4705.00     68.59
      2388   21.7651  4.080031   4679.00     68.40
      2389   21.7729  4.078587   4693.00     68.51
      2390   21.7808  4.077126   4494.00     67.04
      2391   21.7887  4.075665   4481.00     66.94
      2392   21.7965  4.074224   4616.00     67.94
      2393   21.8044  4.072766   4504.00     67.11
      2394   21.8122  4.071327   4485.00     66.97
      2395   21.8201  4.069871   4437.00     66.61
      2396   21.8280  4.068416   4548.00     67.44
      2397   21.8358  4.066980   4425.00     66.52
      2398   21.8437  4.065527   4361.00     66.04
      2399   21.8515  4.064094   4441.00     66.64
      2400   21.8594  4.062643   4335.00     65.84
      2401   21.8673  4.061193   4506.00     67.13
      2402   21.8751  4.059762   4416.00     66.45
      2403   21.8830  4.058315   4484.00     66.96
      2404   21.8909  4.056868   4275.00     65.38
      2405   21.8987  4.055440   4337.00     65.86
      2406   21.9066  4.053996   4205.00     64.85
      2407   21.9144  4.052570   4466.00     66.83
      2408   21.9223  4.051128   4187.00     64.71
      2409   21.9302  4.049686   4223.00     64.98
      2410   21.9380  4.048264   4364.00     66.06
      2411   21.9459  4.046824   4288.00     65.48
      2412   21.9537  4.045404   4177.00     64.63
      2413   21.9616  4.043967   4327.00     65.78
      2414   21.9695  4.042531   4195.00     64.77
      2415   21.9773  4.041114   4283.00     65.44
      2416   21.9852  4.039680   4171.00     64.58
      2417   21.9930  4.038264   4027.00     63.46
      2418   22.0009  4.036832   4216.00     64.93
      2419   22.0088  4.035401   4061.00     63.73
      2420   22.0166  4.033989   4240.00     65.12
      2421   22.0245  4.032560   4088.00     63.94
      2422   22.0324  4.031132   4121.00     64.19
      2423   22.0402  4.029723   4005.00     63.29
      2424   22.0481  4.028297   4196.00     64.78
      2425   22.0559  4.026890   4044.00     63.59
      2426   22.0638  4.025466   4129.00     64.26
      2427   22.0717  4.024043   4126.00     64.23
      2428   22.0795  4.022639   4107.00     64.09
      2429   22.0874  4.021218   4022.00     63.42
      2430   22.0952  4.019816   4127.00     64.24
      2431   22.1031  4.018397   4081.00     63.88
      2432   22.1110  4.016979   3976.00     63.06
      2433   22.1188  4.015581   4177.00     64.63
      2434   22.1267  4.014165   4076.00     63.84
      2435   22.1346  4.012750   4211.00     64.89
      2436   22.1424  4.011353   4113.00     64.13
      2437   22.1503  4.009941   4212.00     64.90
      2438   22.1581  4.008547   3964.00     62.96
      2439   22.1660  4.007136   4128.00     64.25
      2440   22.1739  4.005726   4095.00     63.99
      2441   22.1817  4.004336   3984.00     63.12
      2442   22.1896  4.002928   4104.00     64.06
      2443   22.1974  4.001539   4084.00     63.91
      2444   22.2053  4.000133   3987.00     63.14
      2445   22.2132  3.998728   3968.00     62.99
      2446   22.2210  3.997342   4131.00     64.27
      2447   22.2289  3.995939   4033.00     63.51
      2448   22.2368  3.994538   4087.00     63.93
      2449   22.2446  3.993155   4048.00     63.62
      2450   22.2525  3.991755   3997.00     63.22
      2451   22.2603  3.990374   4102.00     64.05
      2452   22.2682  3.988976   4174.00     64.61
      2453   22.2761  3.987579   4129.00     64.26
      2454   22.2839  3.986201   4040.00     63.56
      2455   22.2918  3.984806   4118.00     64.17
      2456   22.2996  3.983430   4141.00     64.35
      2457   22.3075  3.982037   4009.00     63.32
      2458   22.3154  3.980646   4216.00     64.93
      2459   22.3232  3.979272   4180.00     64.65
      2460   22.3311  3.977882   4116.00     64.16
      2461   22.3389  3.976511   4049.00     63.63
      2462   22.3468  3.975123   4168.00     64.56
      2463   22.3547  3.973736   4065.00     63.76
      2464   22.3625  3.972368   4067.00     63.77
      2465   22.3704  3.970983   4146.00     64.39
      2466   22.3783  3.969599   4203.00     64.83
      2467   22.3861  3.968233   4228.00     65.02
      2468   22.3940  3.966851   4179.00     64.65
      2469   22.4018  3.965487   4236.00     65.08
      2470   22.4097  3.964108   4187.00     64.71
      2471   22.4176  3.962728   4183.00     64.68
      2472   22.4254  3.961368   4097.00     64.01
      2473   22.4333  3.959991   4237.00     65.09
      2474   22.4411  3.958632   4213.00     64.91
      2475   22.4490  3.957257   4420.00     66.48
      2476   22.4569  3.955882   4439.00     66.63
      2477   22.4647  3.954526   4529.00     67.30
      2478   22.4726  3.953154   4490.00     67.01
      2479   22.4805  3.951783   4355.00     65.99
      2480   22.4883  3.950430   4632.00     68.06
      2481   22.4962  3.949060   4662.00     68.28
      2482   22.5040  3.947709   4731.00     68.78
      2483   22.5119  3.946342   4829.00     69.49
      2484   22.5198  3.944975   4672.00     68.35
      2485   22.5276  3.943627   4994.00     70.67
      2486   22.5355  3.942263   4991.00     70.65
      2487   22.5433  3.940916   5031.00     70.93
      2488   22.5512  3.939553   5159.00     71.83
      2489   22.5591  3.938192   5473.00     73.98
      2490   22.5669  3.936848   5611.00     74.91
      2491   22.5748  3.935488   5665.00     75.27
      2492   22.5827  3.934129   5836.00     76.39
      2493   22.5905  3.932789   6033.00     77.67
      2494   22.5984  3.931432   6092.00     78.05
      2495   22.6062  3.930093   6238.00     78.98
      2496   22.6141  3.928738   6402.00     80.01
      2497   22.6220  3.927383   6471.00     80.44
      2498   22.6298  3.926047   6666.00     81.65
      2499   22.6377  3.924695   6719.00     81.97
      2500   22.6455  3.923361   6638.00     81.47
      2501   22.6534  3.922010   6813.00     82.54
      2502   22.6613  3.920661   6580.00     81.12
      2503   22.6691  3.919330   6657.00     81.59
      2504   22.6770  3.917982   6505.00     80.65
      2505   22.6848  3.916653   6443.00     80.27
      2506   22.6927  3.915308   6190.00     78.68
      2507   22.7006  3.913962   6246.00     79.03
      2508   22.7084  3.912636   5957.00     77.18
      2509   22.7163  3.911293   5832.00     76.37
      2510   22.7242  3.909951   5751.00     75.84
      2511   22.7320  3.908627   5445.00     73.79
      2512   22.7399  3.907287   5531.00     74.37
      2513   22.7477  3.905965   5401.00     73.49
      2514   22.7556  3.904627   5461.00     73.90
      2515   22.7635  3.903290   5132.00     71.64
      2516   22.7713  3.901970   5130.00     71.62
      2517   22.7792  3.900635   4965.00     70.46
      2518   22.7870  3.899317   4895.00     69.96
      2519   22.7949  3.897984   4883.00     69.88
      2520   22.8028  3.896651   4784.00     69.17
      2521   22.8106  3.895336   4785.00     69.17
      2522   22.8185  3.894006   4720.00     68.70
      2523   22.8264  3.892676   4701.00     68.56
      2524   22.8342  3.891364   4734.00     68.80
      2525   22.8421  3.890036   4587.00     67.73
      2526   22.8499  3.888726   4556.00     67.50
      2527   22.8578  3.887399   4668.00     68.32
      2528   22.8657  3.886074   4596.00     67.79
      2529   22.8735  3.884767   4505.00     67.12
      2530   22.8814  3.883443   4607.00     67.87
      2531   22.8892  3.882137   4571.00     67.61
      2532   22.8971  3.880816   4713.00     68.65
      2533   22.9050  3.879495   4724.00     68.73
      2534   22.9128  3.878192   4801.00     69.29
      2535   22.9207  3.876873   4742.00     68.86
      2536   22.9286  3.875556   4776.00     69.11
      2537   22.9364  3.874255   4848.00     69.63
      2538   22.9443  3.872939   4877.00     69.84
      2539   22.9521  3.871640   5048.00     71.05
      2540   22.9600  3.870327   4955.00     70.39
      2541   22.9679  3.869013   4999.00     70.70
      2542   22.9757  3.867717   5228.00     72.30
      2543   22.9836  3.866405   5318.00     72.92
      2544   22.9914  3.865111   5375.00     73.31
      2545   22.9993  3.863802   5585.00     74.73
      2546   23.0072  3.862493   5514.00     74.26
      2547   23.0150  3.861202   5835.00     76.39
      2548   23.0229  3.859894   5747.00     75.81
      2549   23.0307  3.858605   5906.00     76.85
      2550   23.0386  3.857299   6023.00     77.61
      2551   23.0465  3.855995   6059.00     77.84
      2552   23.0543  3.854708   6005.00     77.49
      2553   23.0622  3.853405   6069.00     77.90
      2554   23.0701  3.852104   5986.00     77.37
      2555   23.0779  3.850820   5980.00     77.33
      2556   23.0858  3.849519   5923.00     76.96
      2557   23.0936  3.848237   5963.00     77.22
      2558   23.1015  3.846939   5985.00     77.36
      2559   23.1094  3.845642   5837.00     76.40
      2560   23.1172  3.844362   5936.00     77.05
      2561   23.1251  3.843067   5924.00     76.97
      2562   23.1329  3.841788   5911.00     76.88
      2563   23.1408  3.840494   5888.00     76.73
      2564   23.1487  3.839202   5769.00     75.95
      2565   23.1565  3.837926   5934.00     77.03
      2566   23.1644  3.836635   5871.00     76.62
      2567   23.1723  3.835345   5935.00     77.04
      2568   23.1801  3.834072   5859.00     76.54
      2569   23.1880  3.832784   5922.00     76.95
      2570   23.1958  3.831512   5821.00     76.30
      2571   23.2037  3.830226   5700.00     75.50
      2572   23.2116  3.828940   5637.00     75.08
      2573   23.2194  3.827672   5582.00     74.71
      2574   23.2273  3.826388   5277.00     72.64
      2575   23.2351  3.825121   5283.00     72.68
      2576   23.2430  3.823838   4991.00     70.65
      2577   23.2509  3.822557   4852.00     69.66
      2578   23.2587  3.821293   4854.00     69.67
      2579   23.2666  3.820013   4494.00     67.04
      2580   23.2745  3.818734   4517.00     67.21
      2581   23.2823  3.817473   4493.00     67.03
      2582   23.2902  3.816196   4363.00     66.05
      2583   23.2980  3.814936   4343.00     65.90
      2584   23.3059  3.813661   4205.00     64.85
      2585   23.3138  3.812386   4271.00     65.35
      2586   23.3216  3.811129   4137.00     64.32
      2587   23.3295  3.809856   4241.00     65.12
      2588   23.3373  3.808600   4217.00     64.94
      2589   23.3452  3.807329   4294.00     65.53
      2590   23.3531  3.806059   4185.00     64.69
      2591   23.3609  3.804806   4318.00     65.71
      2592   23.3688  3.803538   4405.00     66.37
      2593   23.3766  3.802286   4508.00     67.14
      2594   23.3845  3.801020   4566.00     67.57
      2595   23.3924  3.799754   4704.00     68.59
      2596   23.4002  3.798505   4618.00     67.96
      2597   23.4081  3.797241   4715.00     68.67
      2598   23.4160  3.795978   4737.00     68.83
      2599   23.4238  3.794731   4709.00     68.62
      2600   23.4317  3.793470   4622.00     67.99
      2601   23.4395  3.792225   4641.00     68.12
      2602   23.4474  3.790965   4396.00     66.30
      2603   23.4553  3.789706   4413.00     66.43
      2604   23.4631  3.788464   4239.00     65.11
      2605   23.4710  3.787207   4090.00     63.95
      2606   23.4788  3.785966   3931.00     62.70
      2607   23.4867  3.784711   3925.00     62.65
      2608   23.4946  3.783456   3881.00     62.30
      2609   23.5024  3.782218   3827.00     61.86
      2610   23.5103  3.780965   3773.00     61.42
      2611   23.5182  3.779713   3851.00     62.06
      2612   23.5260  3.778477   3725.00     61.03
      2613   23.5339  3.777227   3815.00     61.77
      2614   23.5417  3.775993   3694.00     60.78
      2615   23.5496  3.774744   3712.00     60.93
      2616   23.5575  3.773496   3703.00     60.85
      2617   23.5653  3.772264   3672.00     60.60
      2618   23.5732  3.771018   3696.00     60.79
      2619   23.5810  3.769789   3574.00     59.78
      2620   23.5889  3.768544   3691.00     60.75
      2621   23.5968  3.767300   3721.00     61.00
      2622   23.6046  3.766073   3620.00     60.17
      2623   23.6125  3.764831   3635.00     60.29
      2624   23.6204  3.763589   3652.00     60.43
      2625   23.6282  3.762365   3716.00     60.96
      2626   23.6361  3.761125   3658.00     60.48
      2627   23.6439  3.759902   3775.00     61.44
      2628   23.6518  3.758664   3641.00     60.34
      2629   23.6597  3.757427   3708.00     60.89
      2630   23.6675  3.756206   3632.00     60.27
      2631   23.6754  3.754971   3701.00     60.84
      2632   23.6832  3.753752   3569.00     59.74
      2633   23.6911  3.752518   3596.00     59.97
      2634   23.6990  3.751285   3705.00     60.87
      2635   23.7068  3.750068   3597.00     59.97
      2636   23.7147  3.748837   3748.00     61.22
      2637   23.7225  3.747622   3678.00     60.65
      2638   23.7304  3.746392   3609.00     60.08
      2639   23.7383  3.745163   3724.00     61.02
      2640   23.7461  3.743951   3776.00     61.45
      2641   23.7540  3.742723   3628.00     60.23
      2642   23.7619  3.741497   3706.00     60.88
      2643   23.7697  3.740287   3675.00     60.62
      2644   23.7776  3.739062   3797.00     61.62
      2645   23.7854  3.737854   3772.00     61.42
      2646   23.7933  3.736630   3889.00     62.36
      2647   23.8012  3.735408   3761.00     61.33
      2648   23.8090  3.734202   4031.00     63.49
      2649   23.8169  3.732981   3930.00     62.69
      2650   23.8247  3.731777   3916.00     62.58
      2651   23.8326  3.730558   3951.00     62.86
      2652   23.8405  3.729339   3775.00     61.44
      2653   23.8483  3.728137   3886.00     62.34
      2654   23.8562  3.726920   3784.00     61.51
      2655   23.8641  3.725704   3933.00     62.71
      2656   23.8719  3.724505   3805.00     61.68
      2657   23.8798  3.723290   3954.00     62.88
      2658   23.8876  3.722092   3922.00     62.63
      2659   23.8955  3.720880   3807.00     61.70
      2660   23.9034  3.719668   3655.00     60.46
      2661   23.9112  3.718472   3754.00     61.27
      2662   23.9191  3.717262   3905.00     62.49
      2663   23.9269  3.716068   3840.00     61.97
      2664   23.9348  3.714859   3738.00     61.14
      2665   23.9427  3.713651   3952.00     62.86
      2666   23.9505  3.712459   3936.00     62.74
      2667   23.9584  3.711253   4108.00     64.09
      2668   23.9663  3.710048   4186.00     64.70
      2669   23.9741  3.708858   4123.00     64.21
      2670   23.9820  3.707654   4262.00     65.28
      2671   23.9898  3.706467   4557.00     67.51
      2672   23.9977  3.705264   4542.00     67.39
      2673   24.0056  3.704063   4774.00     69.09
      2674   24.0134  3.702878   4926.00     70.19
      2675   24.0213  3.701678   5230.00     72.32
      2676   24.0291  3.700493   5404.00     73.51
      2677   24.0370  3.699295   5508.00     74.22
      2678   24.0449  3.698097   5713.00     75.58
      2679   24.0527  3.696916   5881.00     76.69
      2680   24.0606  3.695720   5749.00     75.82
      2681   24.0684  3.694540   5924.00     76.97
      2682   24.0763  3.693346   5799.00     76.15
      2683   24.0842  3.692152   5757.00     75.87
      2684   24.0920  3.690975   5601.00     74.84
      2685   24.0999  3.689782   5488.00     74.08
      2686   24.1078  3.688591   5266.00     72.57
      2687   24.1156  3.687416   5020.00     70.85
      2688   24.1235  3.686226   4940.00     70.29
      2689   24.1313  3.685052   4840.00     69.57
      2690   24.1392  3.683864   4692.00     68.50
      2691   24.1471  3.682677   4439.00     66.63
      2692   24.1549  3.681505   4328.00     65.79
      2693   24.1628  3.680320   4209.00     64.88
      2694   24.1706  3.679149   4259.00     65.26
      2695   24.1785  3.677965   4091.00     63.96
      2696   24.1864  3.676782   3995.00     63.21
      2697   24.1942  3.675614   3939.00     62.76
      2698   24.2021  3.674432   3930.00     62.69
      2699   24.2100  3.673251   3815.00     61.77
      2700   24.2178  3.672086   3845.00     62.01
      2701   24.2257  3.670906   3761.00     61.33
      2702   24.2335  3.669742   3779.00     61.47
      2703   24.2414  3.668564   3689.00     60.74
      2704   24.2493  3.667387   3663.00     60.52
      2705   24.2571  3.666225   3736.00     61.12
      2706   24.2650  3.665050   3700.00     60.83
      2707   24.2728  3.663889   3638.00     60.32
      2708   24.2807  3.662715   3781.00     61.49
      2709   24.2886  3.661542   3625.00     60.21
      2710   24.2964  3.660384   3640.00     60.33
      2711   24.3043  3.659212   3688.00     60.73
      2712   24.3122  3.658041   3676.00     60.63
      2713   24.3200  3.656885   3680.00     60.66
      2714   24.3279  3.655716   3603.00     60.03
      2715   24.3357  3.654562   3578.00     59.82
      2716   24.3436  3.653394   3625.00     60.21
      2717   24.3515  3.652226   3667.00     60.56
      2718   24.3593  3.651074   3554.00     59.62
      2719   24.3672  3.649909   3655.00     60.46
      2720   24.3750  3.648758   3535.00     59.46
      2721   24.3829  3.647594   3693.00     60.77
      2722   24.3908  3.646430   3590.00     59.92
      2723   24.3986  3.645283   3662.00     60.51
      2724   24.4065  3.644120   3637.00     60.31
      2725   24.4143  3.642974   3715.00     60.95
      2726   24.4222  3.641813   3822.00     61.82
      2727   24.4301  3.640653   3853.00     62.07
      2728   24.4379  3.639509   3747.00     61.21
      2729   24.4458  3.638351   3691.00     60.75
      2730   24.4537  3.637193   3920.00     62.61
      2731   24.4615  3.636051   3959.00     62.92
      2732   24.4694  3.634895   4034.00     63.51
      2733   24.4772  3.633755   4258.00     65.25
      2734   24.4851  3.632600   4100.00     64.03
      2735   24.4930  3.631446   4423.00     66.51
      2736   24.5008  3.630308   4482.00     66.95
      2737   24.5087  3.629156   4550.00     67.45
      2738   24.5165  3.628018   4726.00     68.75
      2739   24.5244  3.626868   4863.00     69.74
      2740   24.5323  3.625717   5134.00     71.65
      2741   24.5401  3.624583   5261.00     72.53
      2742   24.5480  3.623434   5433.00     73.71
      2743   24.5559  3.622286   5658.00     75.22
      2744   24.5637  3.621154   5841.00     76.43
      2745   24.5716  3.620008   6240.00     78.99
      2746   24.5794  3.618877   6444.00     80.27
      2747   24.5873  3.617732   6718.00     81.96
      2748   24.5952  3.616588   6826.00     82.62
      2749   24.6030  3.615458   7098.00     84.25
      2750   24.6109  3.614316   7088.00     84.19
      2751   24.6187  3.613189   7111.00     84.33
      2752   24.6266  3.612047   6995.00     83.64
      2753   24.6345  3.610907   6991.00     83.61
      2754   24.6423  3.609782   6932.00     83.26
      2755   24.6502  3.608643   6622.00     81.38
      2756   24.6581  3.607504   6359.00     79.74
      2757   24.6659  3.606381   6045.00     77.75
      2758   24.6738  3.605244   5891.00     76.75
      2759   24.6816  3.604123   5622.00     74.98
      2760   24.6895  3.602987   5444.00     73.78
      2761   24.6974  3.601853   5022.00     70.87
      2762   24.7052  3.600733   4978.00     70.55
      2763   24.7131  3.599600   4763.00     69.01
      2764   24.7209  3.598482   4594.00     67.78
      2765   24.7288  3.597350   4484.00     66.96
      2766   24.7367  3.596219   4365.00     66.07
      2767   24.7445  3.595104   4219.00     64.95
      2768   24.7524  3.593974   4067.00     63.77
      2769   24.7602  3.592859   4080.00     63.87
      2770   24.7681  3.591731   4072.00     63.81
      2771   24.7760  3.590604   4012.00     63.34
      2772   24.7838  3.589492   3944.00     62.80
      2773   24.7917  3.588366   3783.00     61.51
      2774   24.7996  3.587240   3884.00     62.32
      2775   24.8074  3.586130   3775.00     61.44
      2776   24.8153  3.585006   3777.00     61.46
      2777   24.8231  3.583898   3738.00     61.14
      2778   24.8310  3.582775   3789.00     61.55
      2779   24.8389  3.581654   3699.00     60.82
      2780   24.8467  3.580547   3636.00     60.30
      2781   24.8546  3.579427   3760.00     61.32
      2782   24.8624  3.578321   3729.00     61.07
      2783   24.8703  3.577203   3656.00     60.46
      2784   24.8782  3.576085   3642.00     60.35
      2785   24.8860  3.574982   3646.00     60.38
      2786   24.8939  3.573865   3645.00     60.37
      2787   24.9018  3.572749   3646.00     60.38
      2788   24.9096  3.571648   3622.00     60.18
      2789   24.9175  3.570534   3554.00     59.62
      2790   24.9253  3.569434   3723.00     61.02
      2791   24.9332  3.568321   3585.00     59.87
      2792   24.9411  3.567209   3689.00     60.74
      2793   24.9489  3.566111   3742.00     61.17
      2794   24.9568  3.565000   3646.00     60.38
      2795   24.9646  3.563904   3620.00     60.17
      2796   24.9725  3.562794   3672.00     60.60
      2797   24.9804  3.561685   3593.00     59.94
      2798   24.9882  3.560591   3648.00     60.40
      2799   24.9961  3.559484   3618.00     60.15
      2800   25.0040  3.558377   3519.00     59.32
      2801   25.0118  3.557285   3709.00     60.90
      2802   25.0197  3.556180   3631.00     60.26
      2803   25.0275  3.555089   3617.00     60.14
      2804   25.0354  3.553985   3600.00     60.00
      2805   25.0433  3.552882   3622.00     60.18
      2806   25.0511  3.551793   3623.00     60.19
      2807   25.0590  3.550692   3589.00     59.91
      2808   25.0668  3.549604   3570.00     59.75
      2809   25.0747  3.548504   3660.00     60.50
      2810   25.0826  3.547404   3598.00     59.98
      2811   25.0904  3.546319   3763.00     61.34
      2812   25.0983  3.545221   3710.00     60.91
      2813   25.1061  3.544137   3672.00     60.60
      2814   25.1140  3.543040   3636.00     60.30
      2815   25.1219  3.541944   3656.00     60.46
      2816   25.1297  3.540862   3640.00     60.33
      2817   25.1376  3.539767   3672.00     60.60
      2818   25.1455  3.538673   3552.00     59.60
      2819   25.1533  3.537593   3504.00     59.19
      2820   25.1612  3.536500   3537.00     59.47
      2821   25.1690  3.535422   3585.00     59.87
      2822   25.1769  3.534331   3631.00     60.26
      2823   25.1848  3.533240   3566.00     59.72
      2824   25.1926  3.532164   3605.00     60.04
      2825   25.2005  3.531074   3623.00     60.19
      2826   25.2083  3.529999   3575.00     59.79
      2827   25.2162  3.528911   3670.00     60.58
      2828   25.2241  3.527824   3544.00     59.53
      2829   25.2319  3.526751   3683.00     60.69
      2830   25.2398  3.525665   3711.00     60.92
      2831   25.2477  3.524580   3736.00     61.12
      2832   25.2555  3.523509   3585.00     59.87
      2833   25.2634  3.522425   3571.00     59.76
      2834   25.2712  3.521356   3697.00     60.80
      2835   25.2791  3.520273   3648.00     60.40
      2836   25.2870  3.519191   3737.00     61.13
      2837   25.2948  3.518124   3642.00     60.35
      2838   25.3027  3.517043   3658.00     60.48
      2839   25.3105  3.515977   3686.00     60.71
      2840   25.3184  3.514898   3552.00     59.60
      2841   25.3263  3.513819   3704.00     60.86
      2842   25.3341  3.512755   3650.00     60.42
      2843   25.3420  3.511678   3786.00     61.53
      2844   25.3499  3.510602   3661.00     60.51
      2845   25.3577  3.509539   3714.00     60.94
      2846   25.3656  3.508464   3799.00     61.64
      2847   25.3734  3.507403   3703.00     60.85
      2848   25.3813  3.506330   3753.00     61.26
      2849   25.3892  3.505256   3704.00     60.86
      2850   25.3970  3.504198   3762.00     61.34
      2851   25.4049  3.503126   3707.00     60.89
      2852   25.4127  3.502068   3899.00     62.44
      2853   25.4206  3.500998   3762.00     61.34
      2854   25.4285  3.499928   3810.00     61.73
      2855   25.4363  3.498872   3673.00     60.61
      2856   25.4442  3.497804   3805.00     61.68
      2857   25.4520  3.496750   3826.00     61.85
      2858   25.4599  3.495683   3949.00     62.84
      2859   25.4678  3.494616   3966.00     62.98
      2860   25.4756  3.493564   3913.00     62.55
      2861   25.4835  3.492499   4046.00     63.61
      2862   25.4914  3.491434   4106.00     64.08
      2863   25.4992  3.490384   4125.00     64.23
      2864   25.5071  3.489321   4070.00     63.80
      2865   25.5149  3.488272   4109.00     64.10
      2866   25.5228  3.487210   4047.00     63.62
      2867   25.5307  3.486149   4135.00     64.30
      2868   25.5385  3.485102   4042.00     63.58
      2869   25.5464  3.484042   4220.00     64.96
      2870   25.5542  3.482996   4050.00     63.64
      2871   25.5621  3.481938   4098.00     64.02
      2872   25.5700  3.480880   4256.00     65.24
      2873   25.5778  3.479836   4161.00     64.51
      2874   25.5857  3.478780   4122.00     64.20
      2875   25.5936  3.477724   4198.00     64.79
      2876   25.6014  3.476681   4206.00     64.85
      2877   25.6093  3.475627   4297.00     65.55
      2878   25.6171  3.474586   4306.00     65.62
      2879   25.6250  3.473533   4198.00     64.79
      2880   25.6329  3.472481   4328.00     65.79
      2881   25.6407  3.471442   4186.00     64.70
      2882   25.6486  3.470391   4229.00     65.03
      2883   25.6564  3.469353   4254.00     65.22
      2884   25.6643  3.468303   4439.00     66.63
      2885   25.6722  3.467254   4390.00     66.26
      2886   25.6800  3.466218   4349.00     65.95
      2887   25.6879  3.465170   4356.00     66.00
      2888   25.6958  3.464123   4531.00     67.31
      2889   25.7036  3.463089   4585.00     67.71
      2890   25.7115  3.462043   4587.00     67.73
      2891   25.7193  3.461011   4555.00     67.49
      2892   25.7272  3.459966   4627.00     68.02
      2893   25.7351  3.458922   4490.00     67.01
      2894   25.7429  3.457891   4637.00     68.10
      2895   25.7508  3.456849   4702.00     68.57
      2896   25.7586  3.455820   4776.00     69.11
      2897   25.7665  3.454778   4786.00     69.18
      2898   25.7744  3.453737   4842.00     69.58
      2899   25.7822  3.452710   5082.00     71.29
      2900   25.7901  3.451670   5013.00     70.80
      2901   25.7979  3.450644   5082.00     71.29
      2902   25.8058  3.449606   5091.00     71.35
      2903   25.8137  3.448568   5245.00     72.42
      2904   25.8215  3.447544   5395.00     73.45
      2905   25.8294  3.446507   5478.00     74.01
      2906   25.8373  3.445472   5584.00     74.73
      2907   25.8451  3.444449   5692.00     75.45
      2908   25.8530  3.443414   5761.00     75.90
      2909   25.8608  3.442394   5895.00     76.78
      2910   25.8687  3.441360   6033.00     77.67
      2911   25.8766  3.440327   6259.00     79.11
      2912   25.8844  3.439309   6202.00     78.75
      2913   25.8923  3.438277   6583.00     81.14
      2914   25.9001  3.437259   6704.00     81.88
      2915   25.9080  3.436229   6805.00     82.49
      2916   25.9159  3.435199   7031.00     83.85
      2917   25.9237  3.434184   7373.00     85.87
      2918   25.9316  3.433155   7678.00     87.62
      2919   25.9395  3.432127   7887.00     88.81
      2920   25.9473  3.431113   8424.00     91.78
      2921   25.9552  3.430087   8553.00     92.48
      2922   25.9630  3.429075   9067.00     95.22
      2923   25.9709  3.428049   9251.00     96.18
      2924   25.9788  3.427025   9757.00     98.78
      2925   25.9866  3.426013  10347.00    101.72
      2926   25.9945  3.424990  10918.00    104.49
      2927   26.0023  3.423981  11812.00    108.68
      2928   26.0102  3.422959  12467.00    111.66
      2929   26.0181  3.421937  13389.00    115.71
      2930   26.0259  3.420929  14908.00    122.10
      2931   26.0338  3.419909  16345.00    127.85
      2932   26.0417  3.418890  17454.00    132.11
      2933   26.0495  3.417884  19569.00    139.89
      2934   26.0574  3.416865  22147.00    148.82
      2935   26.0652  3.415860  25008.00    158.14
      2936   26.0731  3.414844  27558.00    166.01
      2937   26.0810  3.413827  31552.00    177.63
      2938   26.0888  3.412824  36261.00    190.42
      2939   26.0967  3.411809  40833.00    202.07
      2940   26.1045  3.410807  45965.00    214.40
      2941   26.1124  3.409793  52066.00    228.18
      2942   26.1203  3.408780  58578.00    242.03
      2943   26.1281  3.407780  64976.00    254.90
      2944   26.1360  3.406768  70872.00    266.22
      2945   26.1438  3.405769  76776.00    277.08
      2946   26.1517  3.404758  82815.00    287.78
      2947   26.1596  3.403748  87128.00    295.17
      2948   26.1674  3.402751  90458.00    300.76
      2949   26.1753  3.401742  92573.00    304.26
      2950   26.1832  3.400733  93330.00    305.50
      2951   26.1910  3.399738  92112.00    303.50
      2952   26.1989  3.398731  90391.00    300.65
      2953   26.2067  3.397737  86995.00    294.95
      2954   26.2146  3.396731  83010.00    288.11
      2955   26.2225  3.395726  77204.00    277.86
      2956   26.2303  3.394733  71540.00    267.47
      2957   26.2382  3.393729  64875.00    254.71
      2958   26.2460  3.392738  59259.00    243.43
      2959   26.2539  3.391735  53594.00    231.50
      2960   26.2618  3.390733  48202.00    219.55
      2961   26.2696  3.389744  43313.00    208.12
      2962   26.2775  3.388743  38714.00    196.76
      2963   26.2854  3.387742  34648.00    186.14
      2964   26.2932  3.386755  31228.00    176.71
      2965   26.3011  3.385756  28176.00    167.86
      2966   26.3089  3.384769  25645.00    160.14
      2967   26.3168  3.383771  23387.00    152.93
      2968   26.3247  3.382774  21562.00    146.84
      2969   26.3325  3.381789  20008.00    141.45
      2970   26.3404  3.380793  18546.00    136.18
      2971   26.3482  3.379810  17553.00    132.49
      2972   26.3561  3.378815  16678.00    129.14
      2973   26.3640  3.377820  16017.00    126.56
      2974   26.3718  3.376839  15346.00    123.88
      2975   26.3797  3.375845  14994.00    122.45
      2976   26.3876  3.374853  14339.00    119.75
      2977   26.3954  3.373873  14118.00    118.82
      2978   26.4033  3.372882  13881.00    117.82
      2979   26.4111  3.371903  13546.00    116.39
      2980   26.4190  3.370913  13357.00    115.57
      2981   26.4269  3.369923  13110.00    114.50
      2982   26.4347  3.368947  12592.00    112.21
      2983   26.4426  3.367958  12606.00    112.28
      2984   26.4504  3.366982  11928.00    109.21
      2985   26.4583  3.365995  11676.00    108.06
      2986   26.4662  3.365008  11390.00    106.72
      2987   26.4740  3.364034  11114.00    105.42
      2988   26.4819  3.363049  10611.00    103.01
      2989   26.4897  3.362076  10095.00    100.47
      2990   26.4976  3.361092  10021.00    100.11
      2991   26.5055  3.360108   9808.00     99.04
      2992   26.5133  3.359137   9333.00     96.61
      2993   26.5212  3.358154   8897.00     94.32
      2994   26.5291  3.357172   8838.00     94.01
      2995   26.5369  3.356203   8628.00     92.89
      2996   26.5448  3.355222   8271.00     90.94
      2997   26.5526  3.354254   7788.00     88.25
      2998   26.5605  3.353275   7822.00     88.44
      2999   26.5684  3.352296   7780.00     88.20
      3000   26.5762  3.351329   7496.00     86.58
      3001   26.5841  3.350351   7285.00     85.35
      3002   26.5919  3.349386   7143.00     84.52
      3003   26.5998  3.348410   7006.00     83.70
      3004   26.6077  3.347433   6952.00     83.38
      3005   26.6155  3.346470   7021.00     83.79
      3006   26.6234  3.345495   6643.00     81.50
      3007   26.6313  3.344520   6621.00     81.37
      3008   26.6391  3.343559   6509.00     80.68
      3009   26.6470  3.342586   6466.00     80.41
      3010   26.6548  3.341625   6511.00     80.69
      3011   26.6627  3.340653   6412.00     80.07
      3012   26.6706  3.339681   6244.00     79.02
      3013   26.6784  3.338722   6236.00     78.97
      3014   26.6863  3.337752   6068.00     77.90
      3015   26.6941  3.336795   6148.00     78.41
      3016   26.7020  3.335825   6092.00     78.05
      3017   26.7099  3.334857   5879.00     76.67
      3018   26.7177  3.333901   5846.00     76.46
      3019   26.7256  3.332933   5794.00     76.12
      3020   26.7335  3.331966   5865.00     76.58
      3021   26.7413  3.331012   5562.00     74.58
      3022   26.7492  3.330046   5635.00     75.07
      3023   26.7570  3.329093   5469.00     73.95
      3024   26.7649  3.328128   5458.00     73.88
      3025   26.7728  3.327164   5211.00     72.19
      3026   26.7806  3.326213   5299.00     72.79
      3027   26.7885  3.325250   5206.00     72.15
      3028   26.7963  3.324299   5112.00     71.50
      3029   26.8042  3.323338   5038.00     70.98
      3030   26.8121  3.322376   4958.00     70.41
      3031   26.8199  3.321428   4831.00     69.51
      3032   26.8278  3.320468   4822.00     69.44
      3033   26.8356  3.319520   4721.00     68.71
      3034   26.8435  3.318561   4787.00     69.19
      3035   26.8514  3.317603   4556.00     67.50
      3036   26.8592  3.316657   4546.00     67.42
      3037   26.8671  3.315700   4443.00     66.66
      3038   26.8750  3.314743   4425.00     66.52
      3039   26.8828  3.313799   4379.00     66.17
      3040   26.8907  3.312844   4373.00     66.13
      3041   26.8985  3.311900   4338.00     65.86
      3042   26.9064  3.310946   4274.00     65.38
      3043   26.9143  3.309992   4114.00     64.14
      3044   26.9221  3.309051   4096.00     64.00
      3045   26.9300  3.308098   4033.00     63.51
      3046   26.9378  3.307158   4099.00     64.02
      3047   26.9457  3.306206   4102.00     64.05
      3048   26.9536  3.305255   4000.00     63.25
      3049   26.9614  3.304317   4006.00     63.29
      3050   26.9693  3.303367   3984.00     63.12
      3051   26.9772  3.302417   3996.00     63.21
      3052   26.9850  3.301480   3763.00     61.34
      3053   26.9929  3.300532   3813.00     61.75
      3054   27.0007  3.299596   3883.00     62.31
      3055   27.0086  3.298649   3958.00     62.91
      3056   27.0165  3.297702   3797.00     61.62
      3057   27.0243  3.296768   3818.00     61.79
      3058   27.0322  3.295823   3812.00     61.74
      3059   27.0400  3.294889   3746.00     61.20
      3060   27.0479  3.293945   3798.00     61.63
      3061   27.0558  3.293002   3702.00     60.84
      3062   27.0636  3.292070   3670.00     60.58
      3063   27.0715  3.291127   3765.00     61.36
      3064   27.0794  3.290185   3715.00     60.95
      3065   27.0872  3.289255   3615.00     60.12
      3066   27.0951  3.288314   3737.00     61.13
      3067   27.1029  3.287386   3616.00     60.13
      3068   27.1108  3.286446   3637.00     60.31
      3069   27.1187  3.285506   3681.00     60.67
      3070   27.1265  3.284579   3480.00     58.99
      3071   27.1344  3.283641   3459.00     58.81
      3072   27.1422  3.282715   3408.00     58.38
      3073   27.1501  3.281778   3533.00     59.44
      3074   27.1580  3.280841   3538.00     59.48
      3075   27.1658  3.279917   3401.00     58.32
      3076   27.1737  3.278981   3568.00     59.73
      3077   27.1815  3.278058   3538.00     59.48
      3078   27.1894  3.277123   3411.00     58.40
      3079   27.1973  3.276189   3411.00     58.40
      3080   27.2051  3.275268   3425.00     58.52
      3081   27.2130  3.274335   3566.00     59.72
      3082   27.2209  3.273402   3450.00     58.74
      3083   27.2287  3.272482   3313.00     57.56
      3084   27.2366  3.271551   3294.00     57.39
      3085   27.2444  3.270632   3315.00     57.58
      3086   27.2523  3.269702   3248.00     56.99
      3087   27.2602  3.268772   3318.00     57.60
      3088   27.2680  3.267855   3270.00     57.18
      3089   27.2759  3.266927   3341.00     57.80
      3090   27.2837  3.266010   3186.00     56.44
      3091   27.2916  3.265083   3361.00     57.97
      3092   27.2995  3.264156   3361.00     57.97
      3093   27.3073  3.263241   3289.00     57.35
      3094   27.3152  3.262315   3304.00     57.48
      3095   27.3231  3.261390   3308.00     57.52
      3096   27.3309  3.260477   3279.00     57.26
      3097   27.3388  3.259553   3324.00     57.65
      3098   27.3466  3.258641   3278.00     57.25
      3099   27.3545  3.257718   3335.00     57.75
      3100   27.3624  3.256795   3423.00     58.51
      3101   27.3702  3.255885   3368.00     58.03
      3102   27.3781  3.254963   3366.00     58.02
      3103   27.3859  3.254054   3427.00     58.54
      3104   27.3938  3.253133   3437.00     58.63
      3105   27.4017  3.252213   3606.00     60.05
      3106   27.4095  3.251306   3591.00     59.92
      3107   27.4174  3.250386   3645.00     60.37
      3108   27.4253  3.249468   3629.00     60.24
      3109   27.4331  3.248562   3718.00     60.98
      3110   27.4410  3.247645   3711.00     60.92
      3111   27.4488  3.246740   3822.00     61.82
      3112   27.4567  3.245823   3863.00     62.15
      3113   27.4646  3.244908   3774.00     61.43
      3114   27.4724  3.244004   3800.00     61.64
      3115   27.4803  3.243089   3798.00     61.63
      3116   27.4881  3.242187   3825.00     61.85
      3117   27.4960  3.241273   3791.00     61.57
      3118   27.5039  3.240360   3642.00     60.35
      3119   27.5117  3.239459   3776.00     61.45
      3120   27.5196  3.238547   3706.00     60.88
      3121   27.5274  3.237647   3625.00     60.21
      3122   27.5353  3.236737   3700.00     60.83
      3123   27.5432  3.235826   3540.00     59.50
      3124   27.5510  3.234927   3560.00     59.67
      3125   27.5589  3.234018   3529.00     59.41
      3126   27.5668  3.233109   3644.00     60.37
      3127   27.5746  3.232213   3484.00     59.03
      3128   27.5825  3.231304   3531.00     59.42
      3129   27.5903  3.230409   3505.00     59.20
      3130   27.5982  3.229502   3517.00     59.30
      3131   27.6061  3.228596   3532.00     59.43
      3132   27.6139  3.227702   3410.00     58.40
      3133   27.6218  3.226796   3583.00     59.86
      3134   27.6296  3.225903   3649.00     60.41
      3135   27.6375  3.224999   3588.00     59.90
      3136   27.6454  3.224095   3600.00     60.00
      3137   27.6532  3.223204   3640.00     60.33
      3138   27.6611  3.222301   3514.00     59.28
      3139   27.6690  3.221399   3463.00     58.85
      3140   27.6768  3.220509   3610.00     60.08
      3141   27.6847  3.219608   3531.00     59.42
      3142   27.6925  3.218719   3655.00     60.46
      3143   27.7004  3.217819   3523.00     59.35
      3144   27.7083  3.216919   3526.00     59.38
      3145   27.7161  3.216031   3471.00     58.92
      3146   27.7240  3.215133   3347.00     57.85
      3147   27.7318  3.214247   3465.00     58.86
      3148   27.7397  3.213349   3389.00     58.22
      3149   27.7476  3.212452   3368.00     58.03
      3150   27.7554  3.211567   3253.00     57.04
      3151   27.7633  3.210671   3345.00     57.84
      3152   27.7712  3.209776   3237.00     56.89
      3153   27.7790  3.208892   3204.00     56.60
      3154   27.7869  3.207998   3245.00     56.96
      3155   27.7947  3.207115   3217.00     56.72
      3156   27.8026  3.206222   3179.00     56.38
      3157   27.8105  3.205329   3145.00     56.08
      3158   27.8183  3.204448   3257.00     57.07
      3159   27.8262  3.203556   3040.00     55.14
      3160   27.8340  3.202676   3176.00     56.36
      3161   27.8419  3.201786   3079.00     55.49
      3162   27.8498  3.200895   3163.00     56.24
      3163   27.8576  3.200017   3199.00     56.56
      3164   27.8655  3.199127   3150.00     56.12
      3165   27.8733  3.198250   3144.00     56.07
      3166   27.8812  3.197361   3120.00     55.86
      3167   27.8891  3.196474   3156.00     56.18
      3168   27.8969  3.195598   3154.00     56.16
      3169   27.9048  3.194711   3137.00     56.01
      3170   27.9127  3.193825   3154.00     56.16
      3171   27.9205  3.192950   3106.00     55.73
      3172   27.9284  3.192065   3076.00     55.46
      3173   27.9362  3.191192   3230.00     56.83
      3174   27.9441  3.190307   3081.00     55.51
      3175   27.9520  3.189424   3110.00     55.77
      3176   27.9598  3.188551   3044.00     55.17
      3177   27.9677  3.187669   3011.00     54.87
      3178   27.9755  3.186798   3013.00     54.89
      3179   27.9834  3.185916   2981.00     54.60
      3180   27.9913  3.185035   3073.00     55.43
      3181   27.9991  3.184165   3013.00     54.89
      3182   28.0070  3.183285   3048.00     55.21
      3183   28.0149  3.182405   2996.00     54.74
      3184   28.0227  3.181537   3021.00     54.96
      3185   28.0306  3.180659   3100.00     55.68
      3186   28.0384  3.179791   3056.00     55.28
      3187   28.0463  3.178914   3081.00     55.51
      3188   28.0542  3.178036   3054.00     55.26
      3189   28.0620  3.177171   2918.00     54.02
      3190   28.0699  3.176295   3120.00     55.86
      3191   28.0777  3.175430   3067.00     55.38
      3192   28.0856  3.174555   3002.00     54.79
      3193   28.0935  3.173680   3014.00     54.90
      3194   28.1013  3.172817   3050.00     55.23
      3195   28.1092  3.171943   3056.00     55.28
      3196   28.1171  3.171070   2996.00     54.74
      3197   28.1249  3.170208   3039.00     55.13
      3198   28.1328  3.169336   3158.00     56.20
      3199   28.1406  3.168475   3135.00     55.99
      3200   28.1485  3.167603   3076.00     55.46
      3201   28.1564  3.166733   3086.00     55.55
      3202   28.1642  3.165874   2999.00     54.76
      3203   28.1721  3.165004   3072.00     55.43
      3204   28.1799  3.164145   3088.00     55.57
      3205   28.1878  3.163277   3080.00     55.50
      3206   28.1957  3.162408   3005.00     54.82
      3207   28.2035  3.161551   3101.00     55.69
      3208   28.2114  3.160684   3175.00     56.35
      3209   28.2192  3.159828   3093.00     55.61
      3210   28.2271  3.158962   3082.00     55.52
      3211   28.2350  3.158096   3040.00     55.14
      3212   28.2428  3.157241   3107.00     55.74
      3213   28.2507  3.156376   3091.00     55.60
      3214   28.2586  3.155512   3074.00     55.44
      3215   28.2664  3.154659   3154.00     56.16
      3216   28.2743  3.153795   3061.00     55.33
      3217   28.2821  3.152943   3154.00     56.16
      3218   28.2900  3.152081   3141.00     56.04
      3219   28.2979  3.151219   3184.00     56.43
      3220   28.3057  3.150368   3186.00     56.44
      3221   28.3136  3.149507   3124.00     55.89
      3222   28.3214  3.148658   3196.00     56.53
      3223   28.3293  3.147797   3238.00     56.90
      3224   28.3372  3.146938   3206.00     56.62
      3225   28.3450  3.146090   3250.00     57.01
      3226   28.3529  3.145231   3239.00     56.91
      3227   28.3608  3.144373   3279.00     57.26
      3228   28.3686  3.143526   3344.00     57.83
      3229   28.3765  3.142669   3394.00     58.26
      3230   28.3843  3.141823   3368.00     58.03
      3231   28.3922  3.140966   3338.00     57.78
      3232   28.4001  3.140111   3353.00     57.91
      3233   28.4079  3.139266   3358.00     57.95
      3234   28.4158  3.138412   3394.00     58.26
      3235   28.4236  3.137568   3336.00     57.76
      3236   28.4315  3.136714   3432.00     58.58
      3237   28.4394  3.135861   3428.00     58.55
      3238   28.4472  3.135019   3511.00     59.25
      3239   28.4551  3.134166   3556.00     59.63
      3240   28.4630  3.133314   3555.00     59.62
      3241   28.4708  3.132474   3561.00     59.67
      3242   28.4787  3.131623   3568.00     59.73
      3243   28.4865  3.130783   3537.00     59.47
      3244   28.4944  3.129933   3760.00     61.32
      3245   28.5023  3.129083   3661.00     60.51
      3246   28.5101  3.128245   3845.00     62.01
      3247   28.5180  3.127396   3860.00     62.13
      3248   28.5258  3.126559   3829.00     61.88
      3249   28.5337  3.125711   4010.00     63.32
      3250   28.5416  3.124864   4111.00     64.12
      3251   28.5494  3.124028   4097.00     64.01
      3252   28.5573  3.123182   4358.00     66.02
      3253   28.5651  3.122347   4348.00     65.94
      3254   28.5730  3.121501   4402.00     66.35
      3255   28.5809  3.120656   4391.00     66.26
      3256   28.5887  3.119823   4485.00     66.97
      3257   28.5966  3.118979   4445.00     66.67
      3258   28.6045  3.118135   4525.00     67.27
      3259   28.6123  3.117303   4423.00     66.51
      3260   28.6202  3.116461   4448.00     66.69
      3261   28.6280  3.115629   4310.00     65.65
      3262   28.6359  3.114788   4366.00     66.08
      3263   28.6438  3.113946   4148.00     64.40
      3264   28.6516  3.113117   4058.00     63.70
      3265   28.6595  3.112276   4085.00     63.91
      3266   28.6673  3.111447   3866.00     62.18
      3267   28.6752  3.110608   3874.00     62.24
      3268   28.6831  3.109769   3820.00     61.81
      3269   28.6909  3.108942   3567.00     59.72
      3270   28.6988  3.108104   3555.00     59.62
      3271   28.7067  3.107266   3507.00     59.22
      3272   28.7145  3.106440   3438.00     58.63
      3273   28.7224  3.105603   3346.00     57.84
      3274   28.7302  3.104778   3314.00     57.57
      3275   28.7381  3.103943   3183.00     56.42
      3276   28.7460  3.103108   3303.00     57.47
      3277   28.7538  3.102283   3175.00     56.35
      3278   28.7617  3.101449   3070.00     55.41
      3279   28.7695  3.100626   3164.00     56.25
      3280   28.7774  3.099793   3045.00     55.18
      3281   28.7853  3.098960   3096.00     55.64
      3282   28.7931  3.098139   3053.00     55.25
      3283   28.8010  3.097307   2963.00     54.43
      3284   28.8089  3.096475   3080.00     55.50
      3285   28.8167  3.095655   2977.00     54.56
      3286   28.8246  3.094825   2943.00     54.25
      3287   28.8324  3.094005   2995.00     54.73
      3288   28.8403  3.093175   3049.00     55.22
      3289   28.8482  3.092346   2937.00     54.19
      3290   28.8560  3.091528   2815.00     53.06
      3291   28.8639  3.090700   2887.00     53.73
      3292   28.8717  3.089883   2846.00     53.35
      3293   28.8796  3.089055   2880.00     53.67
      3294   28.8875  3.088229   2783.00     52.75
      3295   28.8953  3.087413   2858.00     53.46
      3296   28.9032  3.086587   2772.00     52.65
      3297   28.9110  3.085772   2920.00     54.04
      3298   28.9189  3.084947   2817.00     53.08
      3299   28.9268  3.084122   2782.00     52.74
      3300   28.9346  3.083308   2827.00     53.17
      3301   28.9425  3.082485   2876.00     53.63
      3302   28.9504  3.081662   2858.00     53.46
      3303   28.9582  3.080850   2794.00     52.86
      3304   28.9661  3.080027   2816.00     53.07
      3305   28.9739  3.079216   2826.00     53.16
      3306   28.9818  3.078394   2950.00     54.31
      3307   28.9897  3.077573   2869.00     53.56
      3308   28.9975  3.076763   2823.00     53.13
      3309   29.0054  3.075943   2802.00     52.93
      3310   29.0132  3.075134   2793.00     52.85
      3311   29.0211  3.074315   2872.00     53.59
      3312   29.0290  3.073496   2795.00     52.87
      3313   29.0368  3.072688   2782.00     52.74
      3314   29.0447  3.071871   2835.00     53.24
      3315   29.0526  3.071053   2790.00     52.82
      3316   29.0604  3.070247   2759.00     52.53
      3317   29.0683  3.069430   2895.00     53.81
      3318   29.0761  3.068625   2796.00     52.88
      3319   29.0840  3.067809   2760.00     52.54
      3320   29.0919  3.066994   2747.00     52.41
      3321   29.0997  3.066190   2720.00     52.15
      3322   29.1076  3.065376   2739.00     52.34
      3323   29.1154  3.064572   2712.00     52.08
      3324   29.1233  3.063759   2747.00     52.41
      3325   29.1312  3.062946   2878.00     53.65
      3326   29.1390  3.062144   2778.00     52.71
      3327   29.1469  3.061332   2802.00     52.93
      3328   29.1548  3.060520   2775.00     52.68
      3329   29.1626  3.059719   2725.00     52.20
      3330   29.1705  3.058908   2730.00     52.25
      3331   29.1783  3.058109   2726.00     52.21
      3332   29.1862  3.057299   2791.00     52.83
      3333   29.1941  3.056489   2784.00     52.76
      3334   29.2019  3.055691   2791.00     52.83
      3335   29.2098  3.054882   2765.00     52.58
      3336   29.2176  3.054085   2822.00     53.12
      3337   29.2255  3.053277   2738.00     52.33
      3338   29.2334  3.052470   2693.00     51.89
      3339   29.2412  3.051673   2720.00     52.15
      3340   29.2491  3.050867   2699.00     51.95
      3341   29.2569  3.050071   2609.00     51.08
      3342   29.2648  3.049266   2780.00     52.73
      3343   29.2727  3.048461   2703.00     51.99
      3344   29.2805  3.047667   2794.00     52.86
      3345   29.2884  3.046863   2711.00     52.07
      3346   29.2963  3.046059   2739.00     52.34
      3347   29.3041  3.045266   2684.00     51.81
      3348   29.3120  3.044463   2803.00     52.94
      3349   29.3198  3.043671   2751.00     52.45
      3350   29.3277  3.042869   2795.00     52.87
      3351   29.3356  3.042068   2751.00     52.45
      3352   29.3434  3.041277   2827.00     53.17
      3353   29.3513  3.040476   2776.00     52.69
      3354   29.3591  3.039686   2809.00     53.00
      3355   29.3670  3.038886   2764.00     52.57
      3356   29.3749  3.038087   2733.00     52.28
      3357   29.3827  3.037298   2841.00     53.30
      3358   29.3906  3.036500   2859.00     53.47
      3359   29.3985  3.035702   2783.00     52.75
      3360   29.4063  3.034914   2860.00     53.48
      3361   29.4142  3.034117   2844.00     53.33
      3362   29.4220  3.033330   2914.00     53.98
      3363   29.4299  3.032534   2945.00     54.27
      3364   29.4378  3.031739   2961.00     54.42
      3365   29.4456  3.030953   2921.00     54.05
      3366   29.4535  3.030158   2915.00     53.99
      3367   29.4613  3.029374   2862.00     53.50
      3368   29.4692  3.028579   2897.00     53.82
      3369   29.4771  3.027786   2899.00     53.84
      3370   29.4849  3.027003   2878.00     53.65
      3371   29.4928  3.026210   2963.00     54.43
      3372   29.5007  3.025417   2939.00     54.21
      3373   29.5085  3.024636   2949.00     54.30
      3374   29.5164  3.023844   2930.00     54.13
      3375   29.5242  3.023063   2899.00     53.84
      3376   29.5321  3.022272   3012.00     54.88
      3377   29.5400  3.021482   2822.00     53.12
      3378   29.5478  3.020702   2955.00     54.36
      3379   29.5557  3.019912   2839.00     53.28
      3380   29.5635  3.019134   2920.00     54.04
      3381   29.5714  3.018345   2931.00     54.14
      3382   29.5793  3.017557   2917.00     54.01
      3383   29.5871  3.016779   2945.00     54.27
      3384   29.5950  3.015991   2813.00     53.04
      3385   29.6028  3.015215   2779.00     52.72
      3386   29.6107  3.014428   2912.00     53.96
      3387   29.6186  3.013642   2844.00     53.33
      3388   29.6264  3.012866   2690.00     51.87
      3389   29.6343  3.012081   2810.00     53.01
      3390   29.6422  3.011296   2733.00     52.28
      3391   29.6500  3.010522   2682.00     51.79
      3392   29.6579  3.009738   2778.00     52.71
      3393   29.6657  3.008965   2811.00     53.02
      3394   29.6736  3.008181   2775.00     52.68
      3395   29.6815  3.007399   2615.00     51.14
      3396   29.6893  3.006626   2648.00     51.46
      3397   29.6972  3.005845   2694.00     51.90
      3398   29.7050  3.005073   2657.00     51.55
      3399   29.7129  3.004292   2699.00     51.95
      3400   29.7208  3.003512   2690.00     51.87
      3401   29.7286  3.002741   2644.00     51.42
      3402   29.7365  3.001961   2765.00     52.58
      3403   29.7444  3.001182   2660.00     51.58
      3404   29.7522  3.000413   2719.00     52.14
      3405   29.7601  2.999635   2753.00     52.47
      3406   29.7679  2.998866   2662.00     51.59
      3407   29.7758  2.998089   2682.00     51.79
      3408   29.7837  2.997312   2603.00     51.02
      3409   29.7915  2.996545   2652.00     51.50
      3410   29.7994  2.995768   2680.00     51.77
      3411   29.8072  2.995002   2731.00     52.26
      3412   29.8151  2.994226   2671.00     51.68
      3413   29.8230  2.993451   2726.00     52.21
      3414   29.8308  2.992686   2660.00     51.58
      3415   29.8387  2.991912   2711.00     52.07
      3416   29.8466  2.991138   2677.00     51.74
      3417   29.8544  2.990374   2707.00     52.03
      3418   29.8623  2.989601   2661.00     51.58
      3419   29.8701  2.988838   2715.00     52.11
      3420   29.8780  2.988065   2704.00     52.00
      3421   29.8859  2.987294   2614.00     51.13
      3422   29.8937  2.986532   2662.00     51.59
      3423   29.9016  2.985761   2649.00     51.47
      3424   29.9094  2.985000   2663.00     51.60
      3425   29.9173  2.984230   2683.00     51.80
      3426   29.9252  2.983460   2675.00     51.72
      3427   29.9330  2.982701   2681.00     51.78
      3428   29.9409  2.981931   2711.00     52.07
      3429   29.9487  2.981173   2717.00     52.12
      3430   29.9566  2.980404   2675.00     51.72
      3431   29.9645  2.979636   2745.00     52.39
      3432   29.9723  2.978879   2743.00     52.37
      3433   29.9802  2.978112   2722.00     52.17
      3434   29.9881  2.977345   2782.00     52.74
      3435   29.9959  2.976589   2871.00     53.58
      3436   30.0038  2.975823   2842.00     53.31
      3437   30.0116  2.975067   2791.00     52.83
      3438   30.0195  2.974303   2929.00     54.12
      3439   30.0274  2.973538   2852.00     53.40
      3440   30.0352  2.972783   2872.00     53.59
      3441   30.0431  2.972020   2752.00     52.46
      3442   30.0509  2.971266   2866.00     53.53
      3443   30.0588  2.970503   2826.00     53.16
      3444   30.0667  2.969741   2850.00     53.39
      3445   30.0745  2.968989   2833.00     53.23
      3446   30.0824  2.968226   2899.00     53.84
      3447   30.0903  2.967465   2825.00     53.15
      3448   30.0981  2.966714   2891.00     53.77
      3449   30.1060  2.965953   2928.00     54.11
      3450   30.1138  2.965203   2959.00     54.40
      3451   30.1217  2.964443   2920.00     54.04
      3452   30.1296  2.963684   2973.00     54.53
      3453   30.1374  2.962935   3044.00     55.17
      3454   30.1453  2.962176   3017.00     54.93
      3455   30.1531  2.961428   3019.00     54.95
      3456   30.1610  2.960670   3085.00     55.54
      3457   30.1689  2.959913   3225.00     56.79
      3458   30.1767  2.959165   3154.00     56.16
      3459   30.1846  2.958409   3096.00     55.64
      3460   30.1924  2.957663   3228.00     56.82
      3461   30.2003  2.956907   3206.00     56.62
      3462   30.2082  2.956151   3302.00     57.46
      3463   30.2160  2.955406   3282.00     57.29
      3464   30.2239  2.954652   3368.00     58.03
      3465   30.2318  2.953897   3314.00     57.57
      3466   30.2396  2.953154   3250.00     57.01
      3467   30.2475  2.952400   3394.00     58.26
      3468   30.2553  2.951657   3264.00     57.13
      3469   30.2632  2.950904   3244.00     56.96
      3470   30.2711  2.950152   3433.00     58.59
      3471   30.2789  2.949410   3292.00     57.38
      3472   30.2868  2.948659   3343.00     57.82
      3473   30.2946  2.947917   3354.00     57.91
      3474   30.3025  2.947166   3353.00     57.91
      3475   30.3104  2.946416   3268.00     57.17
      3476   30.3182  2.945676   3369.00     58.04
      3477   30.3261  2.944927   3319.00     57.61
      3478   30.3340  2.944178   3282.00     57.29
      3479   30.3418  2.943439   3275.00     57.23
      3480   30.3497  2.942690   3273.00     57.21
      3481   30.3575  2.941952   3289.00     57.35
      3482   30.3654  2.941205   3240.00     56.92
      3483   30.3733  2.940458   3163.00     56.24
      3484   30.3811  2.939721   3261.00     57.11
      3485   30.3890  2.938974   3311.00     57.54
      3486   30.3968  2.938238   3325.00     57.66
      3487   30.4047  2.937493   3278.00     57.25
      3488   30.4126  2.936748   3271.00     57.19
      3489   30.4204  2.936012   3297.00     57.42
      3490   30.4283  2.935268   3260.00     57.10
      3491   30.4362  2.934524   3359.00     57.96
      3492   30.4440  2.933790   3339.00     57.78
      3493   30.4519  2.933047   3360.00     57.97
      3494   30.4597  2.932314   3303.00     57.47
      3495   30.4676  2.931571   3379.00     58.13
      3496   30.4755  2.930830   3449.00     58.73
      3497   30.4833  2.930097   3514.00     59.28
      3498   30.4912  2.929356   3638.00     60.32
      3499   30.4990  2.928624   3684.00     60.70
      3500   30.5069  2.927884   3721.00     61.00
      3501   30.5148  2.927144   3790.00     61.56
      3502   30.5226  2.926414   3889.00     62.36
      3503   30.5305  2.925675   3920.00     62.61
      3504   30.5383  2.924945   3886.00     62.34
      3505   30.5462  2.924207   4017.00     63.38
      3506   30.5541  2.923469   4209.00     64.88
      3507   30.5619  2.922740   4403.00     66.36
      3508   30.5698  2.922003   4359.00     66.02
      3509   30.5777  2.921266   4408.00     66.39
      3510   30.5855  2.920539   4783.00     69.16
      3511   30.5934  2.919803   4899.00     69.99
      3512   30.6012  2.919076   4829.00     69.49
      3513   30.6091  2.918341   4948.00     70.34
      3514   30.6170  2.917606   5227.00     72.30
      3515   30.6248  2.916881   5083.00     71.30
      3516   30.6327  2.916146   5252.00     72.47
      3517   30.6405  2.915422   5326.00     72.98
      3518   30.6484  2.914688   5463.00     73.91
      3519   30.6563  2.913955   5448.00     73.81
      3520   30.6641  2.913232   5408.00     73.54
      3521   30.6720  2.912499   5494.00     74.12
      3522   30.6799  2.911767   5412.00     73.57
      3523   30.6877  2.911045   5378.00     73.33
      3524   30.6956  2.910314   5208.00     72.17
      3525   30.7034  2.909592   5170.00     71.90
      3526   30.7113  2.908862   5155.00     71.80
      3527   30.7192  2.908132   5070.00     71.20
      3528   30.7270  2.907411   4882.00     69.87
      3529   30.7349  2.906682   4872.00     69.80
      3530   30.7427  2.905962   4752.00     68.93
      3531   30.7506  2.905234   4764.00     69.02
      3532   30.7585  2.904505   4539.00     67.37
      3533   30.7663  2.903787   4500.00     67.08
      3534   30.7742  2.903059   4232.00     65.05
      3535   30.7821  2.902333   4188.00     64.71
      3536   30.7899  2.901615   4311.00     65.66
      3537   30.7978  2.900888   4036.00     63.53
      3538   30.8056  2.900172   3986.00     63.13
      3539   30.8135  2.899446   3944.00     62.80
      3540   30.8214  2.898721   3902.00     62.47
      3541   30.8292  2.898005   3889.00     62.36
      3542   30.8371  2.897281   3826.00     61.85
      3543   30.8449  2.896566   3901.00     62.46
      3544   30.8528  2.895843   3704.00     60.86
      3545   30.8607  2.895119   3639.00     60.32
      3546   30.8685  2.894405   3620.00     60.17
      3547   30.8764  2.893683   3521.00     59.34
      3548   30.8842  2.892970   3782.00     61.50
      3549   30.8921  2.892248   3653.00     60.44
      3550   30.9000  2.891526   3652.00     60.43
      3551   30.9078  2.890815   3636.00     60.30
      3552   30.9157  2.890094   3591.00     59.92
      3553   30.9236  2.889374   3692.00     60.76
      3554   30.9314  2.888663   3602.00     60.02
      3555   30.9393  2.887943   3737.00     61.13
      3556   30.9471  2.887233   3566.00     59.72
      3557   30.9550  2.886514   3649.00     60.41
      3558   30.9629  2.885796   3726.00     61.04
      3559   30.9707  2.885087   3743.00     61.18
      3560   30.9786  2.884369   3641.00     60.34
      3561   30.9864  2.883661   3744.00     61.19
      3562   30.9943  2.882944   3752.00     61.25
      3563   31.0022  2.882227   3798.00     61.63
      3564   31.0100  2.881520   3839.00     61.96
      3565   31.0179  2.880804   3707.00     60.89
      3566   31.0258  2.880088   3783.00     61.51
      3567   31.0336  2.879383   3775.00     61.44
      3568   31.0415  2.878668   3793.00     61.59
      3569   31.0493  2.877962   3919.00     62.60
      3570   31.0572  2.877248   3772.00     61.42
      3571   31.0651  2.876535   3915.00     62.57
      3572   31.0729  2.875830   3829.00     61.88
      3573   31.0808  2.875117   3651.00     60.42
      3574   31.0886  2.874414   3657.00     60.47
      3575   31.0965  2.873701   3638.00     60.32
      3576   31.1044  2.872989   3496.00     59.13
      3577   31.1122  2.872287   3520.00     59.33
      3578   31.1201  2.871576   3384.00     58.17
      3579   31.1280  2.870865   3317.00     57.59
      3580   31.1358  2.870164   3273.00     57.21
      3581   31.1437  2.869454   3344.00     57.83
      3582   31.1515  2.868753   3260.00     57.10
      3583   31.1594  2.868044   3216.00     56.71
      3584   31.1673  2.867335   3029.00     55.04
      3585   31.1751  2.866635   3037.00     55.11
      3586   31.1830  2.865927   3025.00     55.00
      3587   31.1908  2.865228   2865.00     53.53
      3588   31.1987  2.864521   2972.00     54.52
      3589   31.2066  2.863813   2921.00     54.05
      3590   31.2144  2.863116   2855.00     53.43
      3591   31.2223  2.862409   2880.00     53.67
      3592   31.2301  2.861712   2826.00     53.16
      3593   31.2380  2.861006   2791.00     52.83
      3594   31.2459  2.860301   2772.00     52.65
      3595   31.2537  2.859605   2738.00     52.33
      3596   31.2616  2.858900   2755.00     52.49
      3597   31.2695  2.858196   2732.00     52.27
      3598   31.2773  2.857501   2754.00     52.48
      3599   31.2852  2.856797   2797.00     52.89
      3600   31.2930  2.856103   2710.00     52.06
      3601   31.3009  2.855400   2692.00     51.88
      3602   31.3088  2.854698   2660.00     51.58
      3603   31.3166  2.854004   2693.00     51.89
      3604   31.3245  2.853303   2774.00     52.67
      3605   31.3323  2.852610   2698.00     51.94
      3606   31.3402  2.851909   2662.00     51.59
      3607   31.3481  2.851208   2609.00     51.08
      3608   31.3559  2.850517   2597.00     50.96
      3609   31.3638  2.849817   2530.00     50.30
      3610   31.3717  2.849118   2587.00     50.86
      3611   31.3795  2.848427   2648.00     51.46
      3612   31.3874  2.847728   2571.00     50.71
      3613   31.3952  2.847038   2586.00     50.85
      3614   31.4031  2.846340   2485.00     49.85
      3615   31.4110  2.845642   2621.00     51.20
      3616   31.4188  2.844954   2592.00     50.91
      3617   31.4267  2.844256   2571.00     50.71
      3618   31.4345  2.843569   2570.00     50.70
      3619   31.4424  2.842872   2528.00     50.28
      3620   31.4503  2.842176   2563.00     50.63
      3621   31.4581  2.841489   2575.00     50.74
      3622   31.4660  2.840794   2629.00     51.27
      3623   31.4739  2.840099   2505.00     50.05
      3624   31.4817  2.839412   2484.00     49.84
      3625   31.4896  2.838718   2604.00     51.03
      3626   31.4974  2.838033   2450.00     49.50
      3627   31.5053  2.837339   2481.00     49.81
      3628   31.5132  2.836646   2558.00     50.58
      3629   31.5210  2.835962   2521.00     50.21
      3630   31.5289  2.835269   2549.00     50.49
      3631   31.5367  2.834586   2510.00     50.10
      3632   31.5446  2.833894   2462.00     49.62
      3633   31.5525  2.833203   2509.00     50.09
      3634   31.5603  2.832520   2631.00     51.29
      3635   31.5682  2.831829   2586.00     50.85
      3636   31.5760  2.831148   2594.00     50.93
      3637   31.5839  2.830457   2584.00     50.83
      3638   31.5918  2.829768   2548.00     50.48
      3639   31.5996  2.829087   2612.00     51.11
      3640   31.6075  2.828398   2615.00     51.14
      3641   31.6154  2.827709   2600.00     50.99
      3642   31.6232  2.827030   2739.00     52.34
      3643   31.6311  2.826342   2771.00     52.64
      3644   31.6389  2.825662   2737.00     52.32
      3645   31.6468  2.824975   2715.00     52.11
      3646   31.6547  2.824288   2807.00     52.98
      3647   31.6625  2.823610   2715.00     52.11
      3648   31.6704  2.822924   2873.00     53.60
      3649   31.6782  2.822247   2804.00     52.95
      3650   31.6861  2.821561   2906.00     53.91
      3651   31.6940  2.820876   2829.00     53.19
      3652   31.7018  2.820199   2951.00     54.32
      3653   31.7097  2.819515   2907.00     53.92
      3654   31.7176  2.818831   2958.00     54.39
      3655   31.7254  2.818155   2886.00     53.72
      3656   31.7333  2.817472   2945.00     54.27
      3657   31.7411  2.816797   2986.00     54.64
      3658   31.7490  2.816114   2835.00     53.24
      3659   31.7569  2.815432   2785.00     52.77
      3660   31.7647  2.814759   2847.00     53.36
      3661   31.7726  2.814077   2895.00     53.81
      3662   31.7804  2.813404   2836.00     53.25
      3663   31.7883  2.812722   2815.00     53.06
      3664   31.7962  2.812042   2807.00     52.98
      3665   31.8040  2.811369   2784.00     52.76
      3666   31.8119  2.810690   2717.00     52.12
      3667   31.8198  2.810010   2717.00     52.12
      3668   31.8276  2.809339   2692.00     51.88
      3669   31.8355  2.808660   2619.00     51.18
      3670   31.8433  2.807990   2686.00     51.83
      3671   31.8512  2.807311   2647.00     51.45
      3672   31.8591  2.806633   2600.00     50.99
      3673   31.8669  2.805964   2605.00     51.04
      3674   31.8748  2.805286   2608.00     51.07
      3675   31.8826  2.804618   2540.00     50.40
      3676   31.8905  2.803941   2584.00     50.83
      3677   31.8984  2.803265   2588.00     50.87
      3678   31.9062  2.802597   2634.00     51.32
      3679   31.9141  2.801921   2601.00     51.00
      3680   31.9219  2.801255   2612.00     51.11
      3681   31.9298  2.800580   2623.00     51.22
      3682   31.9377  2.799905   2624.00     51.22
      3683   31.9455  2.799239   2685.00     51.82
      3684   31.9534  2.798565   2625.00     51.23
      3685   31.9613  2.797891   2660.00     51.58
      3686   31.9691  2.797226   2612.00     51.11
      3687   31.9770  2.796553   2675.00     51.72
      3688   31.9848  2.795889   2814.00     53.05
      3689   31.9927  2.795217   2842.00     53.31
      3690   32.0006  2.794545   2853.00     53.41
      3691   32.0084  2.793882   2872.00     53.59
      3692   32.0163  2.793210   2899.00     53.84
      3693   32.0241  2.792547   2857.00     53.45
      3694   32.0320  2.791877   2961.00     54.42
      3695   32.0399  2.791206   3126.00     55.91
      3696   32.0477  2.790545   3101.00     55.69
      3697   32.0556  2.789876   3230.00     56.83
      3698   32.0635  2.789206   3327.00     57.68
      3699   32.0713  2.788546   3295.00     57.40
      3700   32.0792  2.787877   3489.00     59.07
      3701   32.0870  2.787217   3575.00     59.79
      3702   32.0949  2.786549   3709.00     60.90
      3703   32.1028  2.785882   3765.00     61.36
      3704   32.1106  2.785223   3845.00     62.01
      3705   32.1185  2.784555   3870.00     62.21
      3706   32.1263  2.783897   4111.00     64.12
      3707   32.1342  2.783231   4154.00     64.45
      3708   32.1421  2.782564   4273.00     65.37
      3709   32.1499  2.781907   4322.00     65.74
      3710   32.1578  2.781242   4460.00     66.78
      3711   32.1657  2.780577   4424.00     66.51
      3712   32.1735  2.779921   4400.00     66.33
      3713   32.1814  2.779256   4436.00     66.60
      3714   32.1892  2.778600   4309.00     65.64
      3715   32.1971  2.777937   4127.00     64.24
      3716   32.2050  2.777273   4255.00     65.23
      3717   32.2128  2.776619   4048.00     63.62
      3718   32.2207  2.775956   3969.00     63.00
      3719   32.2285  2.775302   3799.00     61.64
      3720   32.2364  2.774640   3853.00     62.07
      3721   32.2443  2.773978   3684.00     60.70
      3722   32.2521  2.773325   3609.00     60.08
      3723   32.2600  2.772664   3507.00     59.22
      3724   32.2678  2.772012   3348.00     57.86
      3725   32.2757  2.771351   3225.00     56.79
      3726   32.2836  2.770691   3230.00     56.83
      3727   32.2914  2.770039   3190.00     56.48
      3728   32.2993  2.769380   2923.00     54.06
      3729   32.3072  2.768721   2998.00     54.75
      3730   32.3150  2.768070   2939.00     54.21
      3731   32.3229  2.767412   2924.00     54.07
      3732   32.3307  2.766762   2759.00     52.53
      3733   32.3386  2.766104   2749.00     52.43
      3734   32.3465  2.765447   2763.00     52.56
      3735   32.3543  2.764797   2679.00     51.76
      3736   32.3622  2.764141   2530.00     50.30
      3737   32.3700  2.763492   2588.00     50.87
      3738   32.3779  2.762836   2636.00     51.34
      3739   32.3858  2.762180   2576.00     50.75
      3740   32.3936  2.761533   2529.00     50.29
      3741   32.4015  2.760878   2521.00     50.21
      3742   32.4094  2.760223   2602.00     51.01
      3743   32.4172  2.759577   2486.00     49.86
      3744   32.4251  2.758922   2433.00     49.33
      3745   32.4329  2.758276   2551.00     50.51
      3746   32.4408  2.757623   2429.00     49.28
      3747   32.4487  2.756969   2494.00     49.94
      3748   32.4565  2.756325   2438.00     49.38
      3749   32.4644  2.755672   2443.00     49.43
      3750   32.4722  2.755028   2349.00     48.47
      3751   32.4801  2.754376   2356.00     48.54
      3752   32.4880  2.753724   2364.00     48.62
      3753   32.4958  2.753081   2379.00     48.78
      3754   32.5037  2.752430   2386.00     48.85
      3755   32.5116  2.751779   2394.00     48.93
      3756   32.5194  2.751137   2455.00     49.55
      3757   32.5273  2.750487   2372.00     48.70
      3758   32.5351  2.749845   2315.00     48.11
      3759   32.5430  2.749196   2360.00     48.58
      3760   32.5509  2.748547   2407.00     49.06
      3761   32.5587  2.747906   2333.00     48.30
      3762   32.5666  2.747257   2395.00     48.94
      3763   32.5744  2.746617   2388.00     48.87
      3764   32.5823  2.745969   2415.00     49.14
      3765   32.5902  2.745322   2419.00     49.18
      3766   32.5980  2.744683   2385.00     48.84
      3767   32.6059  2.744035   2300.00     47.96
      3768   32.6137  2.743397   2451.00     49.51
      3769   32.6216  2.742751   2547.00     50.47
      3770   32.6295  2.742105   2465.00     49.65
      3771   32.6373  2.741467   2433.00     49.33
      3772   32.6452  2.740822   2491.00     49.91
      3773   32.6531  2.740177   2465.00     49.65
      3774   32.6609  2.739540   2556.00     50.56
      3775   32.6688  2.738896   2529.00     50.29
      3776   32.6766  2.738260   2624.00     51.22
      3777   32.6845  2.737616   2623.00     51.22
      3778   32.6924  2.736972   2639.00     51.37
      3779   32.7002  2.736337   2627.00     51.25
      3780   32.7081  2.735695   2764.00     52.57
      3781   32.7159  2.735060   2762.00     52.55
      3782   32.7238  2.734418   2737.00     52.32
      3783   32.7317  2.733776   2865.00     53.53
      3784   32.7395  2.733142   2894.00     53.80
      3785   32.7474  2.732501   2848.00     53.37
      3786   32.7553  2.731860   2936.00     54.18
      3787   32.7631  2.731228   3036.00     55.10
      3788   32.7710  2.730587   3102.00     55.70
      3789   32.7788  2.729955   2993.00     54.71
      3790   32.7867  2.729316   3016.00     54.92
      3791   32.7946  2.728676   2999.00     54.76
      3792   32.8024  2.728045   3008.00     54.85
      3793   32.8103  2.727406   3089.00     55.58
      3794   32.8181  2.726776   3149.00     56.12
      3795   32.8260  2.726138   3105.00     55.72
      3796   32.8339  2.725500   3111.00     55.78
      3797   32.8417  2.724870   3147.00     56.10
      3798   32.8496  2.724233   3135.00     55.99
      3799   32.8575  2.723596   3099.00     55.67
      3800   32.8653  2.722968   3097.00     55.65
      3801   32.8732  2.722331   3144.00     56.07
      3802   32.8810  2.721703   3108.00     55.75
      3803   32.8889  2.721067   3135.00     55.99
      3804   32.8968  2.720432   3019.00     54.95
      3805   32.9046  2.719805   2994.00     54.72
      3806   32.9125  2.719170   3017.00     54.93
      3807   32.9203  2.718544   2940.00     54.22
      3808   32.9282  2.717910   2857.00     53.45
      3809   32.9361  2.717276   2832.00     53.22
      3810   32.9439  2.716650   2869.00     53.56
      3811   32.9518  2.716017   2820.00     53.10
      3812   32.9596  2.715392   2653.00     51.51
      3813   32.9675  2.714759   2697.00     51.93
      3814   32.9754  2.714127   2583.00     50.82
      3815   32.9832  2.713503   2618.00     51.17
      3816   32.9911  2.712871   2481.00     49.81
      3817   32.9990  2.712240   2506.00     50.06
      3818   33.0068  2.711617   2454.00     49.54
      3819   33.0147  2.710986   2413.00     49.12
      3820   33.0225  2.710363   2442.00     49.42
      3821   33.0304  2.709733   2356.00     48.54
      3822   33.0383  2.709103   2435.00     49.35
      3823   33.0461  2.708482   2227.00     47.19
      3824   33.0540  2.707852   2324.00     48.21
      3825   33.0618  2.707231   2211.00     47.02
      3826   33.0697  2.706603   2239.00     47.32
      3827   33.0776  2.705974   2317.00     48.14
      3828   33.0854  2.705354   2226.00     47.18
      3829   33.0933  2.704726   2239.00     47.32
      3830   33.1012  2.704099   2168.00     46.56
      3831   33.1090  2.703480   2236.00     47.29
      3832   33.1169  2.702853   2174.00     46.63
      3833   33.1247  2.702234   2129.00     46.14
      3834   33.1326  2.701608   2084.00     45.65
      3835   33.1405  2.700982   2096.00     45.78
      3836   33.1483  2.700364   2191.00     46.81
      3837   33.1562  2.699739   2205.00     46.96
      3838   33.1640  2.699121   2132.00     46.17
      3839   33.1719  2.698497   2094.00     45.76
      3840   33.1798  2.697873   2140.00     46.26
      3841   33.1876  2.697256   2066.00     45.45
      3842   33.1955  2.696632   2153.00     46.40
      3843   33.2034  2.696009   2101.00     45.84
      3844   33.2112  2.695393   2081.00     45.62
      3845   33.2191  2.694770   2155.00     46.42
      3846   33.2269  2.694156   2187.00     46.77
      3847   33.2348  2.693534   2092.00     45.74
      3848   33.2427  2.692911   2159.00     46.47
      3849   33.2505  2.692297   2052.00     45.30
      3850   33.2584  2.691676   2044.00     45.21
      3851   33.2662  2.691063   2131.00     46.16
      3852   33.2741  2.690442   2057.00     45.35
      3853   33.2820  2.689821   2179.00     46.68
      3854   33.2898  2.689209   2036.00     45.12
      3855   33.2977  2.688589   2143.00     46.29
      3856   33.3055  2.687977   2056.00     45.34
      3857   33.3134  2.687358   2063.00     45.42
      3858   33.3213  2.686738   2145.00     46.31
      3859   33.3291  2.686128   2022.00     44.97
      3860   33.3370  2.685509   2038.00     45.14
      3861   33.3449  2.684891   2055.00     45.33
      3862   33.3527  2.684281   2011.00     44.84
      3863   33.3606  2.683663   2159.00     46.47
      3864   33.3684  2.683054   2006.00     44.79
      3865   33.3763  2.682437   2052.00     45.30
      3866   33.3842  2.681820   1962.00     44.29
      3867   33.3920  2.681211   2018.00     44.92
      3868   33.3999  2.680596   2067.00     45.46
      3869   33.4077  2.679987   1993.00     44.64
      3870   33.4156  2.679372   1970.00     44.38
      3871   33.4235  2.678756   2026.00     45.01
      3872   33.4313  2.678149   1988.00     44.59
      3873   33.4392  2.677535   1973.00     44.42
      3874   33.4471  2.676920   1904.00     43.63
      3875   33.4549  2.676314   1996.00     44.68
      3876   33.4628  2.675700   2003.00     44.75
      3877   33.4706  2.675095   1940.00     44.05
      3878   33.4785  2.674481   1952.00     44.18
      3879   33.4864  2.673868   2138.00     46.24
      3880   33.4942  2.673264   1958.00     44.25
      3881   33.5021  2.672651   2031.00     45.07
      3882   33.5099  2.672047   2048.00     45.25
      3883   33.5178  2.671435   2035.00     45.11
      3884   33.5257  2.670824   2033.00     45.09
      3885   33.5335  2.670220   2040.00     45.17
      3886   33.5414  2.669610   2008.00     44.81
      3887   33.5493  2.668999   2038.00     45.14
      3888   33.5571  2.668396   2039.00     45.16
      3889   33.5650  2.667787   1970.00     44.38
      3890   33.5728  2.667184   1993.00     44.64
      3891   33.5807  2.666575   1960.00     44.27
      3892   33.5886  2.665966   1982.00     44.52
      3893   33.5964  2.665365   2007.00     44.80
      3894   33.6043  2.664756   1972.00     44.41
      3895   33.6121  2.664156   2049.00     45.27
      3896   33.6200  2.663548   2126.00     46.11
      3897   33.6279  2.662940   2043.00     45.20
      3898   33.6357  2.662340   2095.00     45.77
      3899   33.6436  2.661733   2034.00     45.10
      3900   33.6514  2.661134   2014.00     44.88
      3901   33.6593  2.660527   2084.00     45.65
      3902   33.6672  2.659922   2095.00     45.77
      3903   33.6750  2.659323   2103.00     45.86
      3904   33.6829  2.658717   2116.00     46.00
      3905   33.6908  2.658112   2108.00     45.91
      3906   33.6986  2.657515   2066.00     45.45
      3907   33.7065  2.656910   2011.00     44.84
      3908   33.7143  2.656313   2049.00     45.27
      3909   33.7222  2.655709   2068.00     45.48
      3910   33.7301  2.655105   2081.00     45.62
      3911   33.7379  2.654509   2086.00     45.67
      3912   33.7458  2.653905   1954.00     44.20
      3913   33.7536  2.653310   1971.00     44.40
      3914   33.7615  2.652707   2071.00     45.51
      3915   33.7694  2.652105   2022.00     44.97
      3916   33.7772  2.651510   2011.00     44.84
      3917   33.7851  2.650908   1937.00     44.01
      3918   33.7930  2.650307   1991.00     44.62
      3919   33.8008  2.649713   1984.00     44.54
      3920   33.8087  2.649112   1998.00     44.70
      3921   33.8165  2.648518   1977.00     44.46
      3922   33.8244  2.647918   1960.00     44.27
      3923   33.8323  2.647318   1994.00     44.65
      3924   33.8401  2.646725   2007.00     44.80
      3925   33.8480  2.646126   1930.00     43.93
      3926   33.8558  2.645534   1842.00     42.92
      3927   33.8637  2.644935   1915.00     43.76
      3928   33.8716  2.644336   1951.00     44.17
      3929   33.8794  2.643745   1934.00     43.98
      3930   33.8873  2.643147   1971.00     44.40
      3931   33.8952  2.642549   1893.00     43.51
      3932   33.9030  2.641959   1874.00     43.29
      3933   33.9109  2.641361   1944.00     44.09
      3934   33.9187  2.640772   1932.00     43.95
      3935   33.9266  2.640175   1854.00     43.06
      3936   33.9345  2.639578   2011.00     44.84
      3937   33.9423  2.638989   1932.00     43.95
      3938   33.9502  2.638394   1836.00     42.85
      3939   33.9580  2.637805   1867.00     43.21
      3940   33.9659  2.637210   1904.00     43.63
      3941   33.9738  2.636615   1894.00     43.52
      3942   33.9816  2.636027   1877.00     43.32
      3943   33.9895  2.635433   1856.00     43.08
      3944   33.9973  2.634846   1801.00     42.44
      3945   34.0052  2.634252   1864.00     43.17
      3946   34.0131  2.633658   1866.00     43.20
      3947   34.0209  2.633072   1897.00     43.55
      3948   34.0288  2.632479   1848.00     42.99
      3949   34.0367  2.631886   1893.00     43.51
      3950   34.0445  2.631301   1837.00     42.86
      3951   34.0524  2.630709   1850.00     43.01
      3952   34.0602  2.630124   1944.00     44.09
      3953   34.0681  2.629532   1797.00     42.39
      3954   34.0760  2.628941   1930.00     43.93
      3955   34.0838  2.628357   1953.00     44.19
      3956   34.0917  2.627765   1869.00     43.23
      3957   34.0995  2.627182   1813.00     42.58
      3958   34.1074  2.626592   1890.00     43.47
      3959   34.1153  2.626002   1879.00     43.35
      3960   34.1231  2.625419   1887.00     43.44
      3961   34.1310  2.624830   1916.00     43.77
      3962   34.1389  2.624240   1811.00     42.56
      3963   34.1467  2.623659   1837.00     42.86
      3964   34.1546  2.623070   1926.00     43.89
      3965   34.1624  2.622489   1875.00     43.30
      3966   34.1703  2.621901   1801.00     42.44
      3967   34.1782  2.621313   1909.00     43.69
      3968   34.1860  2.620733   1899.00     43.58
      3969   34.1939  2.620145   1825.00     42.72
      3970   34.2017  2.619566   1861.00     43.14
      3971   34.2096  2.618979   1944.00     44.09
      3972   34.2175  2.618392   1827.00     42.74
      3973   34.2253  2.617813   1808.00     42.52
      3974   34.2332  2.617227   1844.00     42.94
      3975   34.2411  2.616641   1858.00     43.10
      3976   34.2489  2.616063   1879.00     43.35
      3977   34.2568  2.615478   1768.00     42.05
      3978   34.2646  2.614901   1850.00     43.01
      3979   34.2725  2.614316   1855.00     43.07
      3980   34.2804  2.613732   1795.00     42.37
      3981   34.2882  2.613155   1912.00     43.73
      3982   34.2961  2.612571   1836.00     42.85
      3983   34.3039  2.611995   1829.00     42.77
      3984   34.3118  2.611411   1843.00     42.93
      3985   34.3197  2.610828   1865.00     43.19
      3986   34.3275  2.610253   1786.00     42.26
      3987   34.3354  2.609670   1798.00     42.40
      3988   34.3432  2.609096   1809.00     42.53
      3989   34.3511  2.608513   1840.00     42.90
      3990   34.3590  2.607932   1886.00     43.43
      3991   34.3668  2.607358   1843.00     42.93
      3992   34.3747  2.606777   1810.00     42.54
      3993   34.3826  2.606196   1768.00     42.05
      3994   34.3904  2.605623   1811.00     42.56
      3995   34.3983  2.605042   1890.00     43.47
      3996   34.4061  2.604470   1834.00     42.83
      3997   34.4140  2.603889   1837.00     42.86
      3998   34.4219  2.603310   1745.00     41.77
      3999   34.4297  2.602738   1804.00     42.47
      4000   34.4376  2.602160   1789.00     42.30
      4001   34.4454  2.601588   1852.00     43.03
      4002   34.4533  2.601009   1806.00     42.50
      4003   34.4612  2.600431   1842.00     42.92
      4004   34.4690  2.599860   1913.00     43.74
      4005   34.4769  2.599283   1826.00     42.73
      4006   34.4848  2.598706   1806.00     42.50
      4007   34.4926  2.598136   1878.00     43.34
      4008   34.5005  2.597559   1817.00     42.63
      4009   34.5083  2.596990   1832.00     42.80
      4010   34.5162  2.596413   1865.00     43.19
      4011   34.5241  2.595837   1875.00     43.30
      4012   34.5319  2.595269   1949.00     44.15
      4013   34.5398  2.594693   1845.00     42.95
      4014   34.5476  2.594125   1837.00     42.86
      4015   34.5555  2.593550   1847.00     42.98
      4016   34.5634  2.592976   1900.00     43.59
      4017   34.5712  2.592408   1835.00     42.84
      4018   34.5791  2.591834   1831.00     42.79
      4019   34.5870  2.591260   1829.00     42.77
      4020   34.5948  2.590694   1920.00     43.82
      4021   34.6027  2.590121   1868.00     43.22
      4022   34.6105  2.589555   1881.00     43.37
      4023   34.6184  2.588982   1876.00     43.31
      4024   34.6263  2.588409   1902.00     43.61
      4025   34.6341  2.587844   1817.00     42.63
      4026   34.6420  2.587272   1885.00     43.42
      4027   34.6498  2.586708   1895.00     43.53
      4028   34.6577  2.586136   1909.00     43.69
      4029   34.6656  2.585565   1825.00     42.72
      4030   34.6734  2.585001   1865.00     43.19
      4031   34.6813  2.584430   1802.00     42.45
      4032   34.6891  2.583867   1856.00     43.08
      4033   34.6970  2.583297   1831.00     42.79
      4034   34.7049  2.582727   1774.00     42.12
      4035   34.7127  2.582164   1898.00     43.57
      4036   34.7206  2.581595   1916.00     43.77
      4037   34.7285  2.581025   1788.00     42.28
      4038   34.7363  2.580464   1845.00     42.95
      4039   34.7442  2.579895   1905.00     43.65
      4040   34.7520  2.579334   1812.00     42.57
      4041   34.7599  2.578766   1864.00     43.17
      4042   34.7678  2.578198   1854.00     43.06
      4043   34.7756  2.577637   1821.00     42.67
      4044   34.7835  2.577070   1932.00     43.95
      4045   34.7913  2.576510   1911.00     43.72
      4046   34.7992  2.575944   1844.00     42.94
      4047   34.8071  2.575377   1959.00     44.26
      4048   34.8149  2.574818   1881.00     43.37
      4049   34.8228  2.574252   1973.00     44.42
      4050   34.8307  2.573686   1918.00     43.79
      4051   34.8385  2.573128   1993.00     44.64
      4052   34.8464  2.572562   2056.00     45.34
      4053   34.8542  2.572005   2125.00     46.10
      4054   34.8621  2.571440   2096.00     45.78
      4055   34.8700  2.570875   2152.00     46.39
      4056   34.8778  2.570318   2081.00     45.62
      4057   34.8857  2.569754   2071.00     45.51
      4058   34.8935  2.569198   2104.00     45.87
      4059   34.9014  2.568634   2173.00     46.62
      4060   34.9093  2.568071   2243.00     47.36
      4061   34.9171  2.567515   2311.00     48.07
      4062   34.9250  2.566952   2309.00     48.05
      4063   34.9329  2.566390   2236.00     47.29
      4064   34.9407  2.565835   2286.00     47.81
      4065   34.9486  2.565273   2228.00     47.20
      4066   34.9564  2.564718   2147.00     46.34
      4067   34.9643  2.564157   2220.00     47.12
      4068   34.9722  2.563596   2156.00     46.43
      4069   34.9800  2.563042   2122.00     46.07
      4070   34.9879  2.562482   2168.00     46.56
      4071   34.9957  2.561928   2118.00     46.02
      4072   35.0036  2.561368   1999.00     44.71
      4073   35.0115  2.560808   2126.00     46.11
      4074   35.0193  2.560256   2120.00     46.04
      4075   35.0272  2.559696   2086.00     45.67
      4076   35.0350  2.559144   2062.00     45.41
      4077   35.0429  2.558586   2106.00     45.89
      4078   35.0508  2.558027   2025.00     45.00
      4079   35.0586  2.557476   2139.00     46.25
      4080   35.0665  2.556918   2043.00     45.20
      4081   35.0744  2.556360   2025.00     45.00
      4082   35.0822  2.555809   2052.00     45.30
      4083   35.0901  2.555252   2049.00     45.27
      4084   35.0979  2.554702   2011.00     44.84
      4085   35.1058  2.554145   2101.00     45.84
      4086   35.1137  2.553589   2038.00     45.14
      4087   35.1215  2.553040   2067.00     45.46
      4088   35.1294  2.552484   2145.00     46.31
      4089   35.1372  2.551935   2093.00     45.75
      4090   35.1451  2.551379   2126.00     46.11
      4091   35.1530  2.550824   2140.00     46.26
      4092   35.1608  2.550276   2240.00     47.33
      4093   35.1687  2.549721   2304.00     48.00
      4094   35.1766  2.549166   2231.00     47.23
      4095   35.1844  2.548620   2256.00     47.50
      4096   35.1923  2.548065   2409.00     49.08
      4097   35.2001  2.547518   2493.00     49.93
      4098   35.2080  2.546965   2594.00     50.93
      4099   35.2159  2.546412   2563.00     50.63
      4100   35.2237  2.545866   2603.00     51.02
      4101   35.2316  2.545313   2611.00     51.10
      4102   35.2394  2.544768   2696.00     51.92
      4103   35.2473  2.544215   2859.00     53.47
      4104   35.2552  2.543663   2997.00     54.74
      4105   35.2630  2.543118   3024.00     54.99
      4106   35.2709  2.542567   3063.00     55.34
      4107   35.2788  2.542016   3187.00     56.45
      4108   35.2866  2.541472   3103.00     55.70
      4109   35.2945  2.540921   3188.00     56.46
      4110   35.3023  2.540377   3292.00     57.38
      4111   35.3102  2.539827   3205.00     56.61
      4112   35.3181  2.539277   3286.00     57.32
      4113   35.3259  2.538734   3293.00     57.38
      4114   35.3338  2.538185   3308.00     57.52
      4115   35.3416  2.537642   3289.00     57.35
      4116   35.3495  2.537093   3351.00     57.89
      4117   35.3574  2.536545   3309.00     57.52
      4118   35.3652  2.536003   3249.00     57.00
      4119   35.3731  2.535455   3321.00     57.63
      4120   35.3809  2.534914   3296.00     57.41
      4121   35.3888  2.534366   3260.00     57.10
      4122   35.3967  2.533818   3224.00     56.78
      4123   35.4045  2.533278   3338.00     57.78
      4124   35.4124  2.532731   3180.00     56.39
      4125   35.4203  2.532184   3140.00     56.04
      4126   35.4281  2.531645   3211.00     56.67
      4127   35.4360  2.531098   3049.00     55.22
      4128   35.4438  2.530559   3015.00     54.91
      4129   35.4517  2.530013   3034.00     55.08
      4130   35.4596  2.529468   2945.00     54.27
      4131   35.4674  2.528929   2965.00     54.45
      4132   35.4753  2.528384   2956.00     54.37
      4133   35.4831  2.527846   2815.00     53.06
      4134   35.4910  2.527302   2845.00     53.34
      4135   35.4989  2.526757   2664.00     51.61
      4136   35.5067  2.526220   2681.00     51.78
      4137   35.5146  2.525676   2682.00     51.79
      4138   35.5225  2.525133   2568.00     50.68
      4139   35.5303  2.524596   2637.00     51.35
      4140   35.5382  2.524053   2526.00     50.26
      4141   35.5460  2.523517   2490.00     49.90
      4142   35.5539  2.522974   2439.00     49.39
      4143   35.5618  2.522432   2476.00     49.76
      4144   35.5696  2.521897   2462.00     49.62
      4145   35.5775  2.521355   2418.00     49.17
      4146   35.5853  2.520820   2432.00     49.32
      4147   35.5932  2.520279   2481.00     49.81
      4148   35.6011  2.519738   2479.00     49.79
      4149   35.6089  2.519204   2293.00     47.89
      4150   35.6168  2.518663   2376.00     48.74
      4151   35.6247  2.518123   2358.00     48.56
      4152   35.6325  2.517589   2299.00     47.95
      4153   35.6404  2.517049   2276.00     47.71
      4154   35.6482  2.516516   2304.00     48.00
      4155   35.6561  2.515977   2261.00     47.55
      4156   35.6640  2.515438   2200.00     46.90
      4157   35.6718  2.514906   2203.00     46.94
      4158   35.6797  2.514367   2146.00     46.32
      4159   35.6875  2.513835   2142.00     46.28
      4160   35.6954  2.513297   2163.00     46.51
      4161   35.7033  2.512759   2118.00     46.02
      4162   35.7111  2.512228   2086.00     45.67
      4163   35.7190  2.511690   2112.00     45.96
      4164   35.7268  2.511160   2084.00     45.65
      4165   35.7347  2.510623   2028.00     45.03
      4166   35.7426  2.510086   2088.00     45.69
      4167   35.7504  2.509556   2053.00     45.31
      4168   35.7583  2.509020   2071.00     45.51
      4169   35.7662  2.508484   1977.00     44.46
      4170   35.7740  2.507955   1965.00     44.33
      4171   35.7819  2.507419   2001.00     44.73
      4172   35.7897  2.506891   1999.00     44.71
      4173   35.7976  2.506356   2004.00     44.77
      4174   35.8055  2.505821   1990.00     44.61
      4175   35.8133  2.505293   1991.00     44.62
      4176   35.8212  2.504758   2018.00     44.92
      4177   35.8290  2.504231   2117.00     46.01
      4178   35.8369  2.503697   2028.00     45.03
      4179   35.8448  2.503163   2087.00     45.68
      4180   35.8526  2.502637   2101.00     45.84
      4181   35.8605  2.502104   2055.00     45.33
      4182   35.8684  2.501570   2048.00     45.25
      4183   35.8762  2.501045   2143.00     46.29
      4184   35.8841  2.500512   2079.00     45.60
      4185   35.8919  2.499987   2150.00     46.37
      4186   35.8998  2.499454   2232.00     47.24
      4187   35.9077  2.498923   2104.00     45.87
      4188   35.9155  2.498398   2253.00     47.47
      4189   35.9234  2.497866   2151.00     46.38
      4190   35.9312  2.497342   2138.00     46.24
      4191   35.9391  2.496811   2194.00     46.84
      4192   35.9470  2.496281   2134.00     46.20
      4193   35.9548  2.495757   2232.00     47.24
      4194   35.9627  2.495227   2118.00     46.02
      4195   35.9706  2.494697   2146.00     46.32
      4196   35.9784  2.494174   2134.00     46.20
      4197   35.9863  2.493644   2093.00     45.75
      4198   35.9941  2.493122   2129.00     46.14
      4199   36.0020  2.492593   2109.00     45.92
      4200   36.0099  2.492065   2162.00     46.50
      4201   36.0177  2.491543   2167.00     46.55
      4202   36.0256  2.491014   2101.00     45.84
      4203   36.0334  2.490493   2097.00     45.79
      4204   36.0413  2.489965   2149.00     46.36
      4205   36.0492  2.489438   2051.00     45.29
      4206   36.0570  2.488917   2037.00     45.13
      4207   36.0649  2.488390   2098.00     45.80
      4208   36.0727  2.487870   2019.00     44.93
      4209   36.0806  2.487343   2001.00     44.73
      4210   36.0885  2.486817   1937.00     44.01
      4211   36.0963  2.486297   2057.00     45.35
      4212   36.1042  2.485772   1921.00     43.83
      4213   36.1121  2.485246   1933.00     43.97
      4214   36.1199  2.484727   1894.00     43.52
      4215   36.1278  2.484202   1965.00     44.33
      4216   36.1356  2.483683   1972.00     44.41
      4217   36.1435  2.483159   1884.00     43.41
      4218   36.1514  2.482634   1922.00     43.84
      4219   36.1592  2.482117   1780.00     42.19
      4220   36.1671  2.481593   1867.00     43.21
      4221   36.1749  2.481075   1890.00     43.47
      4222   36.1828  2.480552   1830.00     42.78
      4223   36.1907  2.480028   1839.00     42.88
      4224   36.1985  2.479512   1747.00     41.80
      4225   36.2064  2.478989   1849.00     43.00
      4226   36.2143  2.478466   1778.00     42.17
      4227   36.2221  2.477950   1801.00     42.44
      4228   36.2300  2.477428   1827.00     42.74
      4229   36.2378  2.476913   1775.00     42.13
      4230   36.2457  2.476391   1775.00     42.13
      4231   36.2536  2.475869   1763.00     41.99
      4232   36.2614  2.475355   1741.00     41.73
      4233   36.2693  2.474834   1770.00     42.07
      4234   36.2771  2.474320   1752.00     41.86
      4235   36.2850  2.473799   1743.00     41.75
      4236   36.2929  2.473279   1725.00     41.53
      4237   36.3007  2.472765   1716.00     41.42
      4238   36.3086  2.472245   1770.00     42.07
      4239   36.3165  2.471725   1751.00     41.85
      4240   36.3243  2.471213   1752.00     41.86
      4241   36.3322  2.470694   1683.00     41.02
      4242   36.3400  2.470181   1674.00     40.91
      4243   36.3479  2.469662   1785.00     42.25
      4244   36.3558  2.469144   1724.00     41.52
      4245   36.3636  2.468632   1776.00     42.14
      4246   36.3715  2.468114   1733.00     41.63
      4247   36.3793  2.467603   1616.00     40.20
      4248   36.3872  2.467085   1668.00     40.84
      4249   36.3951  2.466568   1701.00     41.24
      4250   36.4029  2.466057   1715.00     41.41
      4251   36.4108  2.465540   1654.00     40.67
      4252   36.4186  2.465030   1745.00     41.77
      4253   36.4265  2.464514   1739.00     41.70
      4254   36.4344  2.463997   1762.00     41.98
      4255   36.4422  2.463488   1807.00     42.51
      4256   36.4501  2.462972   1764.00     42.00
      4257   36.4580  2.462456   1831.00     42.79
      4258   36.4658  2.461947   1870.00     43.24
      4259   36.4737  2.461432   1825.00     42.72
      4260   36.4815  2.460924   1884.00     43.41
      4261   36.4894  2.460410   1946.00     44.11
      4262   36.4973  2.459895   1924.00     43.86
      4263   36.5051  2.459387   1952.00     44.18
      4264   36.5130  2.458873   1935.00     43.99
      4265   36.5208  2.458366   1953.00     44.19
      4266   36.5287  2.457852   2015.00     44.89
      4267   36.5366  2.457339   2081.00     45.62
      4268   36.5444  2.456833   2039.00     45.16
      4269   36.5523  2.456320   2090.00     45.72
      4270   36.5602  2.455807   2053.00     45.31
      4271   36.5680  2.455301   1975.00     44.44
      4272   36.5759  2.454789   2005.00     44.78
      4273   36.5837  2.454284   1966.00     44.34
      4274   36.5916  2.453772   1890.00     43.47
      4275   36.5995  2.453260   1990.00     44.61
      4276   36.6073  2.452755   1950.00     44.16
      4277   36.6152  2.452244   1906.00     43.66
      4278   36.6230  2.451740   1878.00     43.34
      4279   36.6309  2.451229   1826.00     42.73
      4280   36.6388  2.450719   1706.00     41.30
      4281   36.6466  2.450215   1636.00     40.45
      4282   36.6545  2.449705   1759.00     41.94
      4283   36.6624  2.449196   1723.00     41.51
      4284   36.6702  2.448692   1741.00     41.73
      4285   36.6781  2.448183   1662.00     40.77
      4286   36.6859  2.447680   1741.00     41.73
      4287   36.6938  2.447171   1681.00     41.00
      4288   36.7017  2.446663   1604.00     40.05
      4289   36.7095  2.446161   1628.00     40.35
      4290   36.7174  2.445653   1655.00     40.68
      4291   36.7252  2.445151   1602.00     40.03
      4292   36.7331  2.444643   1604.00     40.05
      4293   36.7410  2.444136   1603.00     40.04
      4294   36.7488  2.443635   1671.00     40.88
      4295   36.7567  2.443128   1660.00     40.74
      4296   36.7645  2.442628   1669.00     40.85
      4297   36.7724  2.442121   1559.00     39.48
      4298   36.7803  2.441615   1529.00     39.10
      4299   36.7881  2.441115   1610.00     40.12
      4300   36.7960  2.440609   1518.00     38.96
      4301   36.8039  2.440103   1627.00     40.34
      4302   36.8117  2.439604   1614.00     40.17
      4303   36.8196  2.439099   1531.00     39.13
      4304   36.8274  2.438600   1582.00     39.77
      4305   36.8353  2.438095   1555.00     39.43
      4306   36.8432  2.437590   1536.00     39.19
      4307   36.8510  2.437092   1610.00     40.12
      4308   36.8589  2.436589   1540.00     39.24
      4309   36.8667  2.436091   1609.00     40.11
      4310   36.8746  2.435587   1538.00     39.22
      4311   36.8825  2.435083   1564.00     39.55
      4312   36.8903  2.434586   1538.00     39.22
      4313   36.8982  2.434083   1544.00     39.29
      4314   36.9061  2.433580   1526.00     39.06
      4315   36.9139  2.433084   1544.00     39.29
      4316   36.9218  2.432582   1550.00     39.37
      4317   36.9296  2.432086   1549.00     39.36
      4318   36.9375  2.431584   1522.00     39.01
      4319   36.9454  2.431082   1535.00     39.18
      4320   36.9532  2.430587   1507.00     38.82
      4321   36.9611  2.430085   1525.00     39.05
      4322   36.9689  2.429590   1593.00     39.91
      4323   36.9768  2.429090   1542.00     39.27
      4324   36.9847  2.428589   1460.00     38.21
      4325   36.9925  2.428095   1495.00     38.67
      4326   37.0004  2.427594   1527.00     39.08
      4327   37.0083  2.427094   1525.00     39.05
      4328   37.0161  2.426600   1588.00     39.85
      4329   37.0240  2.426101   1540.00     39.24
      4330   37.0318  2.425608   1525.00     39.05
      4331   37.0397  2.425109   1542.00     39.27
      4332   37.0476  2.424610   1521.00     39.00
      4333   37.0554  2.424117   1538.00     39.22
      4334   37.0633  2.423619   1585.00     39.81
      4335   37.0711  2.423127   1586.00     39.82
      4336   37.0790  2.422629   1512.00     38.88
      4337   37.0869  2.422131   1536.00     39.19
      4338   37.0947  2.421639   1523.00     39.03
      4339   37.1026  2.421142   1456.00     38.16
      4340   37.1104  2.420651   1653.00     40.66
      4341   37.1183  2.420154   1563.00     39.53
      4342   37.1262  2.419657   1647.00     40.58
      4343   37.1340  2.419167   1583.00     39.79
      4344   37.1419  2.418670   1678.00     40.96
      4345   37.1498  2.418174   1571.00     39.64
      4346   37.1576  2.417684   1541.00     39.26
      4347   37.1655  2.417188   1578.00     39.72
      4348   37.1733  2.416699   1596.00     39.95
      4349   37.1812  2.416204   1675.00     40.93
      4350   37.1891  2.415709   1639.00     40.48
      4351   37.1969  2.415220   1674.00     40.91
      4352   37.2048  2.414726   1708.00     41.33
      4353   37.2126  2.414237   1821.00     42.67
      4354   37.2205  2.413743   1756.00     41.90
      4355   37.2284  2.413249   1739.00     41.70
      4356   37.2362  2.412761   1786.00     42.26
      4357   37.2441  2.412268   1830.00     42.78
      4358   37.2520  2.411774   1976.00     44.45
      4359   37.2598  2.411287   1866.00     43.20
      4360   37.2677  2.410794   1866.00     43.20
      4361   37.2755  2.410308   1913.00     43.74
      4362   37.2834  2.409815   1876.00     43.31
      4363   37.2913  2.409323   1909.00     43.69
      4364   37.2991  2.408837   1951.00     44.17
      4365   37.3070  2.408345   1944.00     44.09
      4366   37.3148  2.407859   1965.00     44.33
      4367   37.3227  2.407368   1899.00     43.58
      4368   37.3306  2.406877   1919.00     43.81
      4369   37.3384  2.406392   1898.00     43.57
      4370   37.3463  2.405901   1834.00     42.83
      4371   37.3542  2.405410   1832.00     42.80
      4372   37.3620  2.404926   1801.00     42.44
      4373   37.3699  2.404436   1739.00     41.70
      4374   37.3777  2.403952   1752.00     41.86
      4375   37.3856  2.403462   1705.00     41.29
      4376   37.3935  2.402972   1658.00     40.72
      4377   37.4013  2.402489   1620.00     40.25
      4378   37.4092  2.402000   1729.00     41.58
      4379   37.4170  2.401517   1664.00     40.79
      4380   37.4249  2.401028   1571.00     39.64
      4381   37.4328  2.400540   1576.00     39.70
      4382   37.4406  2.400058   1575.00     39.69
      4383   37.4485  2.399569   1565.00     39.56
      4384   37.4563  2.399088   1636.00     40.45
      4385   37.4642  2.398600   1551.00     39.38
      4386   37.4721  2.398112   1466.00     38.29
      4387   37.4799  2.397631   1517.00     38.95
      4388   37.4878  2.397144   1442.00     37.97
      4389   37.4957  2.396657   1502.00     38.76
      4390   37.5035  2.396176   1558.00     39.47
      4391   37.5114  2.395690   1450.00     38.08
      4392   37.5192  2.395210   1522.00     39.01
      4393   37.5271  2.394724   1488.00     38.57
      4394   37.5350  2.394238   1457.00     38.17
      4395   37.5428  2.393758   1422.00     37.71
      4396   37.5507  2.393273   1518.00     38.96
      4397   37.5585  2.392794   1432.00     37.84
      4398   37.5664  2.392309   1430.00     37.82
      4399   37.5743  2.391824   1476.00     38.42
      4400   37.5821  2.391346   1367.00     36.97
      4401   37.5900  2.390861   1442.00     37.97
      4402   37.5979  2.390377   1388.00     37.26
      4403   37.6057  2.389899   1531.00     39.13
      4404   37.6136  2.389415   1436.00     37.89
      4405   37.6214  2.388938   1494.00     38.65
      4406   37.6293  2.388454   1525.00     39.05
      4407   37.6372  2.387971   1483.00     38.51
      4408   37.6450  2.387495   1452.00     38.11
      4409   37.6529  2.387012   1508.00     38.83
      4410   37.6607  2.386535   1451.00     38.09
      4411   37.6686  2.386053   1475.00     38.41
      4412   37.6765  2.385571   1436.00     37.89
      4413   37.6843  2.385095   1493.00     38.64
      4414   37.6922  2.384613   1447.00     38.04
      4415   37.7001  2.384132   1532.00     39.14
      4416   37.7079  2.383656   1496.00     38.68
      4417   37.7158  2.383175   1419.00     37.67
      4418   37.7236  2.382700   1460.00     38.21
      4419   37.7315  2.382220   1460.00     38.21
      4420   37.7394  2.381739   1449.00     38.07
      4421   37.7472  2.381265   1458.00     38.18
      4422   37.7551  2.380785   1442.00     37.97
      4423   37.7629  2.380311   1446.00     38.03
      4424   37.7708  2.379831   1397.00     37.38
      4425   37.7787  2.379352   1419.00     37.67
      4426   37.7865  2.378879   1411.00     37.56
      4427   37.7944  2.378400   1412.00     37.58
      4428   37.8022  2.377927   1421.00     37.70
      4429   37.8101  2.377448   1413.00     37.59
      4430   37.8180  2.376969   1397.00     37.38
      4431   37.8258  2.376497   1477.00     38.43
      4432   37.8337  2.376019   1415.00     37.62
      4433   37.8416  2.375541   1447.00     38.04
      4434   37.8494  2.375070   1444.00     38.00
      4435   37.8573  2.374592   1371.00     37.03
      4436   37.8651  2.374121   1440.00     37.95
      4437   37.8730  2.373644   1349.00     36.73
      4438   37.8809  2.373167   1392.00     37.31
      4439   37.8887  2.372696   1464.00     38.26
      4440   37.8966  2.372220   1451.00     38.09
      4441   37.9044  2.371750   1378.00     37.12
      4442   37.9123  2.371274   1414.00     37.60
      4443   37.9202  2.370798   1478.00     38.44
      4444   37.9280  2.370328   1383.00     37.19
      4445   37.9359  2.369853   1404.00     37.47
      4446   37.9438  2.369377   1401.00     37.43
      4447   37.9516  2.368908   1443.00     37.99
      4448   37.9595  2.368433   1466.00     38.29
      4449   37.9673  2.367965   1461.00     38.22
      4450   37.9752  2.367491   1356.00     36.82
      4451   37.9831  2.367016   1413.00     37.59
      4452   37.9909  2.366548   1360.00     36.88
      4453   37.9988  2.366074   1428.00     37.79
      4454   38.0066  2.365607   1467.00     38.30
      4455   38.0145  2.365133   1402.00     37.44
      4456   38.0224  2.364660   1369.00     37.00
      4457   38.0302  2.364193   1378.00     37.12
      4458   38.0381  2.363720   1389.00     37.27
      4459   38.0460  2.363247   1369.00     37.00
      4460   38.0538  2.362781   1426.00     37.76
      4461   38.0617  2.362309   1426.00     37.76
      4462   38.0695  2.361843   1362.00     36.91
      4463   38.0774  2.361371   1410.00     37.55
      4464   38.0853  2.360899   1429.00     37.80
      4465   38.0931  2.360434   1388.00     37.26
      4466   38.1010  2.359962   1451.00     38.09
      4467   38.1088  2.359497   1436.00     37.89
      4468   38.1167  2.359026   1429.00     37.80
      4469   38.1246  2.358556   1460.00     38.21
      4470   38.1324  2.358091   1407.00     37.51
      4471   38.1403  2.357621   1367.00     36.97
      4472   38.1481  2.357157   1446.00     38.03
      4473   38.1560  2.356687   1474.00     38.39
      4474   38.1639  2.356217   1489.00     38.59
      4475   38.1717  2.355754   1442.00     37.97
      4476   38.1796  2.355284   1549.00     39.36
      4477   38.1875  2.354815   1508.00     38.83
      4478   38.1953  2.354352   1393.00     37.32
      4479   38.2032  2.353884   1533.00     39.15
      4480   38.2110  2.353421   1538.00     39.22
      4481   38.2189  2.352953   1458.00     38.18
      4482   38.2268  2.352485   1521.00     39.00
      4483   38.2346  2.352023   1500.00     38.73
      4484   38.2425  2.351555   1589.00     39.86
      4485   38.2503  2.351094   1657.00     40.71
      4486   38.2582  2.350626   1521.00     39.00
      4487   38.2661  2.350159   1560.00     39.50
      4488   38.2739  2.349698   1544.00     39.29
      4489   38.2818  2.349231   1555.00     39.43
      4490   38.2897  2.348765   1533.00     39.15
      4491   38.2975  2.348305   1592.00     39.90
      4492   38.3054  2.347838   1620.00     40.25
      4493   38.3132  2.347378   1590.00     39.87
      4494   38.3211  2.346913   1583.00     39.79
      4495   38.3290  2.346447   1569.00     39.61
      4496   38.3368  2.345988   1577.00     39.71
      4497   38.3447  2.345522   1535.00     39.18
      4498   38.3525  2.345063   1642.00     40.52
      4499   38.3604  2.344598   1606.00     40.07
      4500   38.3683  2.344134   1541.00     39.26
      4501   38.3761  2.343675   1549.00     39.36
      4502   38.3840  2.343211   1592.00     39.90
      4503   38.3919  2.342747   1544.00     39.29
      4504   38.3997  2.342289   1529.00     39.10
      4505   38.4076  2.341826   1538.00     39.22
      4506   38.4154  2.341368   1532.00     39.14
      4507   38.4233  2.340905   1495.00     38.67
      4508   38.4312  2.340442   1530.00     39.12
      4509   38.4390  2.339985   1526.00     39.06
      4510   38.4469  2.339522   1470.00     38.34
      4511   38.4547  2.339066   1459.00     38.20
      4512   38.4626  2.338603   1406.00     37.50
      4513   38.4705  2.338141   1534.00     39.17
      4514   38.4783  2.337685   1459.00     38.20
      4515   38.4862  2.337224   1436.00     37.89
      4516   38.4940  2.336768   1478.00     38.44
      4517   38.5019  2.336307   1517.00     38.95
      4518   38.5098  2.335846   1495.00     38.67
      4519   38.5176  2.335390   1386.00     37.23
      4520   38.5255  2.334930   1470.00     38.34
      4521   38.5334  2.334469   1454.00     38.13
      4522   38.5412  2.334015   1466.00     38.29
      4523   38.5491  2.333555   1431.00     37.83
      4524   38.5569  2.333100   1410.00     37.55
      4525   38.5648  2.332641   1420.00     37.68
      4526   38.5727  2.332181   1453.00     38.12
      4527   38.5805  2.331728   1410.00     37.55
      4528   38.5884  2.331268   1444.00     38.00
      4529   38.5962  2.330815   1367.00     36.97
      4530   38.6041  2.330356   1459.00     38.20
      4531   38.6120  2.329898   1443.00     37.99
      4532   38.6198  2.329445   1457.00     38.17
      4533   38.6277  2.328987   1419.00     37.67
      4534   38.6356  2.328529   1453.00     38.12
      4535   38.6434  2.328077   1536.00     39.19
      4536   38.6513  2.327619   1498.00     38.70
      4537   38.6591  2.327168   1533.00     39.15
      4538   38.6670  2.326710   1432.00     37.84
      4539   38.6749  2.326253   1430.00     37.82
      4540   38.6827  2.325802   1470.00     38.34
      4541   38.6906  2.325345   1496.00     38.68
      4542   38.6984  2.324895   1530.00     39.12
      4543   38.7063  2.324438   1535.00     39.18
      4544   38.7142  2.323982   1509.00     38.85
      4545   38.7220  2.323532   1502.00     38.76
      4546   38.7299  2.323076   1516.00     38.94
      4547   38.7378  2.322621   1531.00     39.13
      4548   38.7456  2.322171   1479.00     38.46
      4549   38.7535  2.321716   1493.00     38.64
      4550   38.7613  2.321266   1517.00     38.95
      4551   38.7692  2.320812   1466.00     38.29
      4552   38.7771  2.320357   1452.00     38.11
      4553   38.7849  2.319908   1485.00     38.54
      4554   38.7928  2.319454   1450.00     38.08
      4555   38.8006  2.319006   1468.00     38.31
      4556   38.8085  2.318552   1468.00     38.31
      4557   38.8164  2.318098   1496.00     38.68
      4558   38.8242  2.317650   1511.00     38.87
      4559   38.8321  2.317197   1478.00     38.44
      4560   38.8399  2.316750   1473.00     38.38
      4561   38.8478  2.316297   1432.00     37.84
      4562   38.8557  2.315844   1450.00     38.08
      4563   38.8635  2.315397   1444.00     38.00
      4564   38.8714  2.314945   1528.00     39.09
      4565   38.8793  2.314493   1509.00     38.85
      4566   38.8871  2.314046   1503.00     38.77
      4567   38.8950  2.313594   1432.00     37.84
      4568   38.9028  2.313148   1449.00     38.07
      4569   38.9107  2.312697   1487.00     38.56
      4570   38.9186  2.312246   1453.00     38.12
      4571   38.9264  2.311800   1550.00     39.37
      4572   38.9343  2.311350   1456.00     38.16
      4573   38.9421  2.310905   1480.00     38.47
      4574   38.9500  2.310454   1505.00     38.79
      4575   38.9579  2.310004   1513.00     38.90
      4576   38.9657  2.309559   1464.00     38.26
      4577   38.9736  2.309109   1462.00     38.24
      4578   38.9815  2.308660   1527.00     39.08
      4579   38.9893  2.308216   1538.00     39.22
      4580   38.9972  2.307766   1486.00     38.55
      4581   39.0050  2.307323   1517.00     38.95
      4582   39.0129  2.306874   1555.00     39.43
      4583   39.0208  2.306425   1508.00     38.83
      4584   39.0286  2.305982   1534.00     39.17
      4585   39.0365  2.305533   1557.00     39.46
      4586   39.0443  2.305091   1546.00     39.32
      4587   39.0522  2.304642   1574.00     39.67
      4588   39.0601  2.304195   1554.00     39.42
      4589   39.0679  2.303752   1534.00     39.17
      4590   39.0758  2.303305   1530.00     39.12
      4591   39.0837  2.302858   1613.00     40.16
      4592   39.0915  2.302416   1577.00     39.71
      4593   39.0994  2.301969   1640.00     40.50
      4594   39.1072  2.301528   1632.00     40.40
      4595   39.1151  2.301081   1587.00     39.84
      4596   39.1230  2.300635   1638.00     40.47
      4597   39.1308  2.300194   1610.00     40.12
      4598   39.1387  2.299748   1585.00     39.81
      4599   39.1465  2.299308   1575.00     39.69
      4600   39.1544  2.298862   1579.00     39.74
      4601   39.1623  2.298416   1551.00     39.38
      4602   39.1701  2.297977   1617.00     40.21
      4603   39.1780  2.297532   1619.00     40.24
      4604   39.1858  2.297092   1548.00     39.34
      4605   39.1937  2.296647   1615.00     40.19
      4606   39.2016  2.296203   1541.00     39.26
      4607   39.2094  2.295764   1514.00     38.91
      4608   39.2173  2.295320   1558.00     39.47
      4609   39.2252  2.294876   1503.00     38.77
      4610   39.2330  2.294437   1567.00     39.59
      4611   39.2409  2.293994   1565.00     39.56
      4612   39.2487  2.293555   1591.00     39.89
      4613   39.2566  2.293113   1627.00     40.34
      4614   39.2645  2.292669   1579.00     39.74
      4615   39.2723  2.292232   1521.00     39.00
      4616   39.2802  2.291789   1608.00     40.10
      4617   39.2880  2.291352   1521.00     39.00
      4618   39.2959  2.290910   1579.00     39.74
      4619   39.3038  2.290467   1632.00     40.40
      4620   39.3116  2.290031   1555.00     39.43
      4621   39.3195  2.289589   1652.00     40.64
      4622   39.3274  2.289147   1608.00     40.10
      4623   39.3352  2.288711   1629.00     40.36
      4624   39.3431  2.288270   1629.00     40.36
      4625   39.3509  2.287834   1703.00     41.27
      4626   39.3588  2.287393   1607.00     40.09
      4627   39.3667  2.286952   1661.00     40.76
      4628   39.3745  2.286517   1646.00     40.57
      4629   39.3824  2.286077   1624.00     40.30
      4630   39.3902  2.285642   1615.00     40.19
      4631   39.3981  2.285202   1536.00     39.19
      4632   39.4060  2.284762   1587.00     39.84
      4633   39.4138  2.284328   1691.00     41.12
      4634   39.4217  2.283888   1730.00     41.59
      4635   39.4295  2.283454   1656.00     40.69
      4636   39.4374  2.283015   1695.00     41.17
      4637   39.4453  2.282576   1725.00     41.53
      4638   39.4531  2.282143   1703.00     41.27
      4639   39.4610  2.281704   1736.00     41.67
      4640   39.4689  2.281265   1735.00     41.65
      4641   39.4767  2.280833   1744.00     41.76
      4642   39.4846  2.280395   1773.00     42.11
      4643   39.4924  2.279962   1782.00     42.21
      4644   39.5003  2.279524   1800.00     42.43
      4645   39.5082  2.279087   1878.00     43.34
      4646   39.5160  2.278655   1850.00     43.01
      4647   39.5239  2.278218   1794.00     42.36
      4648   39.5317  2.277786   1877.00     43.32
      4649   39.5396  2.277349   1830.00     42.78
      4650   39.5475  2.276912   1898.00     43.57
      4651   39.5553  2.276481   1888.00     43.45
      4652   39.5632  2.276045   1897.00     43.55
      4653   39.5711  2.275609   1878.00     43.34
      4654   39.5789  2.275178   1933.00     43.97
      4655   39.5868  2.274743   1873.00     43.28
      4656   39.5946  2.274312   1991.00     44.62
      4657   39.6025  2.273877   1994.00     44.65
      4658   39.6104  2.273442   1966.00     44.34
      4659   39.6182  2.273012   2076.00     45.56
      4660   39.6261  2.272577   2143.00     46.29
      4661   39.6339  2.272148   2190.00     46.80
      4662   39.6418  2.271713   2142.00     46.28
      4663   39.6497  2.271279   2325.00     48.22
      4664   39.6575  2.270850   2173.00     46.62
      4665   39.6654  2.270416   2300.00     47.96
      4666   39.6733  2.269982   2349.00     48.47
      4667   39.6811  2.269554   2347.00     48.45
      4668   39.6890  2.269120   2356.00     48.54
      4669   39.6968  2.268692   2246.00     47.39
      4670   39.7047  2.268259   2127.00     46.12
      4671   39.7126  2.267826   2199.00     46.89
      4672   39.7204  2.267399   2227.00     47.19
      4673   39.7283  2.266966   2030.00     45.06
      4674   39.7361  2.266539   2040.00     45.17
      4675   39.7440  2.266107   2067.00     45.46
      4676   39.7519  2.265675   1973.00     44.42
      4677   39.7597  2.265248   1980.00     44.50
      4678   39.7676  2.264817   1871.00     43.26
      4679   39.7754  2.264390   1817.00     42.63
      4680   39.7833  2.263959   1778.00     42.17
      4681   39.7912  2.263528   1827.00     42.74
      4682   39.7990  2.263102   1789.00     42.30
      4683   39.8069  2.262671   1725.00     41.53
      4684   39.8148  2.262240   1580.00     39.75
      4685   39.8226  2.261815   1608.00     40.10
      4686   39.8305  2.261385   1581.00     39.76
      4687   39.8383  2.260960   1605.00     40.06
      4688   39.8462  2.260530   1619.00     40.24
      4689   39.8541  2.260100   1548.00     39.34
      4690   39.8619  2.259676   1531.00     39.13
      4691   39.8698  2.259246   1527.00     39.08
      4692   39.8776  2.258822   1469.00     38.33
      4693   39.8855  2.258393   1549.00     39.36
      4694   39.8934  2.257964   1511.00     38.87
      4695   39.9012  2.257541   1483.00     38.51
      4696   39.9091  2.257112   1510.00     38.86
      4697   39.9170  2.256684   1487.00     38.56
      4698   39.9248  2.256261   1500.00     38.73
      4699   39.9327  2.255832   1489.00     38.59
      4700   39.9405  2.255410   1517.00     38.95
      4701   39.9484  2.254982   1442.00     37.97
      4702   39.9563  2.254555   1471.00     38.35
      4703   39.9641  2.254132   1402.00     37.44
      4704   39.9720  2.253705   1537.00     39.20
      4705   39.9798  2.253283   1509.00     38.85
      4706   39.9877  2.252856   1465.00     38.28
      4707   39.9956  2.252429   1402.00     37.44
      4708   40.0034  2.252008   1461.00     38.22
      4709   40.0113  2.251582   1426.00     37.76
      4710   40.0192  2.251156   1424.00     37.74
      4711   40.0270  2.250735   1425.00     37.75
      4712   40.0349  2.250309   1427.00     37.78
      4713   40.0427  2.249889   1388.00     37.26
      4714   40.0506  2.249463   1475.00     38.41
      4715   40.0585  2.249038   1461.00     38.22
      4716   40.0663  2.248618   1362.00     36.91
      4717   40.0742  2.248193   1429.00     37.80
      4718   40.0820  2.247773   1402.00     37.44
      4719   40.0899  2.247349   1432.00     37.84
      4720   40.0978  2.246924   1433.00     37.85
      4721   40.1056  2.246505   1416.00     37.63
      4722   40.1135  2.246081   1490.00     38.60
      4723   40.1213  2.245662   1449.00     38.07
      4724   40.1292  2.245238   1410.00     37.55
      4725   40.1371  2.244814   1422.00     37.71
      4726   40.1449  2.244396   1427.00     37.78
      4727   40.1528  2.243973   1390.00     37.28
      4728   40.1607  2.243550   1398.00     37.39
      4729   40.1685  2.243132   1528.00     39.09
      4730   40.1764  2.242709   1391.00     37.30
      4731   40.1842  2.242292   1401.00     37.43
      4732   40.1921  2.241869   1400.00     37.42
      4733   40.2000  2.241447   1434.00     37.87
      4734   40.2078  2.241030   1428.00     37.79
      4735   40.2157  2.240608   1421.00     37.70
      4736   40.2235  2.240192   1475.00     38.41
      4737   40.2314  2.239770   1435.00     37.88
      4738   40.2393  2.239349   1413.00     37.59
      4739   40.2471  2.238932   1478.00     38.44
      4740   40.2550  2.238511   1457.00     38.17
      4741   40.2629  2.238090   1429.00     37.80
      4742   40.2707  2.237675   1371.00     37.03
      4743   40.2786  2.237254   1432.00     37.84
      4744   40.2864  2.236839   1415.00     37.62
      4745   40.2943  2.236419   1399.00     37.40
      4746   40.3022  2.235998   1494.00     38.65
      4747   40.3100  2.235584   1355.00     36.81
      4748   40.3179  2.235164   1456.00     38.16
      4749   40.3257  2.234750   1414.00     37.60
      4750   40.3336  2.234330   1493.00     38.64
      4751   40.3415  2.233911   1439.00     37.93
      4752   40.3493  2.233497   1512.00     38.88
      4753   40.3572  2.233078   1452.00     38.11
      4754   40.3651  2.232659   1481.00     38.48
      4755   40.3729  2.232246   1514.00     38.91
      4756   40.3808  2.231827   1406.00     37.50
      4757   40.3886  2.231414   1497.00     38.69
      4758   40.3965  2.230996   1511.00     38.87
      4759   40.4044  2.230578   1434.00     37.87
      4760   40.4122  2.230166   1429.00     37.80
      4761   40.4201  2.229748   1483.00     38.51
      4762   40.4279  2.229336   1463.00     38.25
      4763   40.4358  2.228919   1499.00     38.72
      4764   40.4437  2.228501   1493.00     38.64
      4765   40.4515  2.228090   1407.00     37.51
      4766   40.4594  2.227673   1473.00     38.38
      4767   40.4672  2.227261   1556.00     39.45
      4768   40.4751  2.226845   1408.00     37.52
      4769   40.4830  2.226429   1473.00     38.38
      4770   40.4908  2.226018   1501.00     38.74
      4771   40.4987  2.225602   1518.00     38.96
      4772   40.5066  2.225186   1465.00     38.28
      4773   40.5144  2.224776   1509.00     38.85
      4774   40.5223  2.224360   1476.00     38.42
      4775   40.5301  2.223950   1551.00     39.38
      4776   40.5380  2.223535   1524.00     39.04
      4777   40.5459  2.223120   1619.00     40.24
      4778   40.5537  2.222710   1589.00     39.86
      4779   40.5616  2.222296   1631.00     40.39
      4780   40.5694  2.221886   1585.00     39.81
      4781   40.5773  2.221472   1625.00     40.31
      4782   40.5852  2.221058   1664.00     40.79
      4783   40.5930  2.220649   1720.00     41.47
      4784   40.6009  2.220235   1826.00     42.73
      4785   40.6088  2.219821   1743.00     41.75
      4786   40.6166  2.219413   1945.00     44.10
      4787   40.6245  2.219000   1942.00     44.07
      4788   40.6323  2.218592   1933.00     43.97
      4789   40.6402  2.218179   2043.00     45.20
      4790   40.6481  2.217766   2173.00     46.62
      4791   40.6559  2.217358   2257.00     47.51
      4792   40.6638  2.216946   2203.00     46.94
      4793   40.6716  2.216538   2248.00     47.41
      4794   40.6795  2.216126   2355.00     48.53
      4795   40.6874  2.215714   2478.00     49.78
      4796   40.6952  2.215307   2505.00     50.05
      4797   40.7031  2.214896   2624.00     51.22
      4798   40.7110  2.214484   2696.00     51.92
      4799   40.7188  2.214078   2542.00     50.42
      4800   40.7267  2.213667   2658.00     51.56
      4801   40.7345  2.213261   2744.00     52.38
      4802   40.7424  2.212850   2712.00     52.08
      4803   40.7503  2.212439   2742.00     52.36
      4804   40.7581  2.212034   2600.00     50.99
      4805   40.7660  2.211623   2723.00     52.18
      4806   40.7738  2.211218   2759.00     52.53
      4807   40.7817  2.210808   2738.00     52.33
      4808   40.7896  2.210398   2612.00     51.11
      4809   40.7974  2.209994   2508.00     50.08
      4810   40.8053  2.209584   2728.00     52.23
      4811   40.8131  2.209180   2748.00     52.42
      4812   40.8210  2.208771   2703.00     51.99
      4813   40.8289  2.208361   2660.00     51.58
      4814   40.8367  2.207958   2615.00     51.14
      4815   40.8446  2.207549   2548.00     50.48
      4816   40.8525  2.207140   2473.00     49.73
      4817   40.8603  2.206737   2346.00     48.44
      4818   40.8682  2.206329   2379.00     48.78
      4819   40.8760  2.205925   2280.00     47.75
      4820   40.8839  2.205518   2244.00     47.37
      4821   40.8918  2.205110   2272.00     47.67
      4822   40.8996  2.204707   2135.00     46.21
      4823   40.9075  2.204299   2077.00     45.57
      4824   40.9153  2.203897   2084.00     45.65
      4825   40.9232  2.203490   2006.00     44.79
      4826   40.9311  2.203083   1905.00     43.65
      4827   40.9389  2.202681   1848.00     42.99
      4828   40.9468  2.202275   1848.00     42.99
      4829   40.9547  2.201868   1831.00     42.79
      4830   40.9625  2.201467   1740.00     41.71
      4831   40.9704  2.201060   1780.00     42.19
      4832   40.9782  2.200660   1696.00     41.18
      4833   40.9861  2.200253   1721.00     41.48
      4834   40.9940  2.199848   1698.00     41.21
      4835   41.0018  2.199447   1657.00     40.71
      4836   41.0097  2.199042   1575.00     39.69
      4837   41.0175  2.198642   1569.00     39.61
      4838   41.0254  2.198237   1524.00     39.04
      4839   41.0333  2.197832   1600.00     40.00
      4840   41.0411  2.197432   1584.00     39.80
      4841   41.0490  2.197027   1554.00     39.42
      4842   41.0569  2.196623   1516.00     38.94
      4843   41.0647  2.196223   1503.00     38.77
      4844   41.0726  2.195819   1487.00     38.56
      4845   41.0804  2.195421   1501.00     38.74
      4846   41.0883  2.195017   1471.00     38.35
      4847   41.0962  2.194613   1531.00     39.13
      4848   41.1040  2.194214   1505.00     38.79
      4849   41.1119  2.193811   1512.00     38.88
      4850   41.1197  2.193413   1511.00     38.87
      4851   41.1276  2.193010   1599.00     39.99
      4852   41.1355  2.192607   1468.00     38.31
      4853   41.1433  2.192209   1421.00     37.70
      4854   41.1512  2.191807   1539.00     39.23
      4855   41.1590  2.191409   1445.00     38.01
      4856   41.1669  2.191007   1527.00     39.08
      4857   41.1748  2.190605   1543.00     39.28
      4858   41.1826  2.190208   1495.00     38.67
      4859   41.1905  2.189806   1537.00     39.20
      4860   41.1984  2.189404   1506.00     38.81
      4861   41.2062  2.189008   1589.00     39.86
      4862   41.2141  2.188607   1555.00     39.43
      4863   41.2219  2.188210   1601.00     40.01
      4864   41.2298  2.187809   1601.00     40.01
      4865   41.2377  2.187408   1555.00     39.43
      4866   41.2455  2.187013   1553.00     39.41
      4867   41.2534  2.186612   1572.00     39.65
      4868   41.2612  2.186217   1547.00     39.33
      4869   41.2691  2.185817   1564.00     39.55
      4870   41.2770  2.185417   1565.00     39.56
      4871   41.2848  2.185022   1623.00     40.29
      4872   41.2927  2.184622   1694.00     41.16
      4873   41.3006  2.184222   1676.00     40.94
      4874   41.3084  2.183828   1665.00     40.80
      4875   41.3163  2.183429   1688.00     41.09
      4876   41.3241  2.183034   1694.00     41.16
      4877   41.3320  2.182636   1656.00     40.69
      4878   41.3399  2.182237   1777.00     42.15
      4879   41.3477  2.181843   1848.00     42.99
      4880   41.3556  2.181445   1843.00     42.93
      4881   41.3634  2.181051   1955.00     44.22
      4882   41.3713  2.180653   2064.00     45.43
      4883   41.3792  2.180255   2045.00     45.22
      4884   41.3870  2.179862   2127.00     46.12
      4885   41.3949  2.179464   2163.00     46.51
      4886   41.4028  2.179066   2200.00     46.90
      4887   41.4106  2.178674   2276.00     47.71
      4888   41.4185  2.178277   2360.00     48.58
      4889   41.4263  2.177885   2492.00     49.92
      4890   41.4342  2.177488   2467.00     49.67
      4891   41.4421  2.177091   2501.00     50.01
      4892   41.4499  2.176699   2442.00     49.42
      4893   41.4578  2.176303   2474.00     49.74
      4894   41.4656  2.175911   2461.00     49.61
      4895   41.4735  2.175515   2382.00     48.81
      4896   41.4814  2.175119   2296.00     47.92
      4897   41.4892  2.174728   2299.00     47.95
      4898   41.4971  2.174332   2238.00     47.31
      4899   41.5049  2.173942   2121.00     46.05
      4900   41.5128  2.173546   2104.00     45.87
      4901   41.5207  2.173151   2017.00     44.91
      4902   41.5285  2.172761   1962.00     44.29
      4903   41.5364  2.172366   1877.00     43.32
      4904   41.5443  2.171971   1823.00     42.70
      4905   41.5521  2.171581   1775.00     42.13
      4906   41.5600  2.171187   1726.00     41.55
      4907   41.5678  2.170798   1736.00     41.67
      4908   41.5757  2.170403   1638.00     40.47
      4909   41.5836  2.170009   1603.00     40.04
      4910   41.5914  2.169620   1588.00     39.85
      4911   41.5993  2.169226   1556.00     39.45
      4912   41.6071  2.168838   1577.00     39.71
      4913   41.6150  2.168444   1539.00     39.23
      4914   41.6229  2.168051   1514.00     38.91
      4915   41.6307  2.167663   1460.00     38.21
      4916   41.6386  2.167270   1468.00     38.31
      4917   41.6465  2.166877   1450.00     38.08
      4918   41.6543  2.166489   1443.00     37.99
      4919   41.6622  2.166097   1448.00     38.05
      4920   41.6700  2.165709   1501.00     38.74
      4921   41.6779  2.165317   1533.00     39.15
      4922   41.6858  2.164925   1435.00     37.88
      4923   41.6936  2.164538   1452.00     38.11
      4924   41.7015  2.164146   1451.00     38.09
      4925   41.7093  2.163759   1350.00     36.74
      4926   41.7172  2.163368   1359.00     36.86
      4927   41.7251  2.162977   1402.00     37.44
      4928   41.7329  2.162591   1367.00     36.97
      4929   41.7408  2.162199   1424.00     37.74
      4930   41.7487  2.161808   1436.00     37.89
      4931   41.7565  2.161422   1392.00     37.31
      4932   41.7644  2.161032   1334.00     36.52
      4933   41.7722  2.160646   1354.00     36.80
      4934   41.7801  2.160256   1391.00     37.30
      4935   41.7880  2.159866   1419.00     37.67
      4936   41.7958  2.159481   1429.00     37.80
      4937   41.8037  2.159091   1420.00     37.68
      4938   41.8115  2.158706   1380.00     37.15
      4939   41.8194  2.158317   1395.00     37.35
      4940   41.8273  2.157928   1377.00     37.11
      4941   41.8351  2.157543   1413.00     37.59
      4942   41.8430  2.157154   1443.00     37.99
      4943   41.8508  2.156770   1381.00     37.16
      4944   41.8587  2.156381   1358.00     36.85
      4945   41.8666  2.155993   1415.00     37.62
      4946   41.8744  2.155609   1339.00     36.59
      4947   41.8823  2.155221   1393.00     37.32
      4948   41.8902  2.154833   1417.00     37.64
      4949   41.8980  2.154450   1460.00     38.21
      4950   41.9059  2.154062   1430.00     37.82
      4951   41.9137  2.153679   1406.00     37.50
      4952   41.9216  2.153291   1379.00     37.13
      4953   41.9295  2.152904   1426.00     37.76
      4954   41.9373  2.152521   1401.00     37.43
      4955   41.9452  2.152134   1403.00     37.46
      4956   41.9530  2.151752   1469.00     38.33
      4957   41.9609  2.151366   1471.00     38.35
      4958   41.9688  2.150979   1363.00     36.92
      4959   41.9766  2.150597   1444.00     38.00
      4960   41.9845  2.150211   1435.00     37.88
      4961   41.9924  2.149824   1475.00     38.41
      4962   42.0002  2.149443   1488.00     38.57
      4963   42.0081  2.149057   1460.00     38.21
      4964   42.0159  2.148676   1482.00     38.50
      4965   42.0238  2.148291   1510.00     38.86
      4966   42.0317  2.147905   1392.00     37.31
      4967   42.0395  2.147524   1421.00     37.70
      4968   42.0474  2.147139   1453.00     38.12
      4969   42.0552  2.146759   1432.00     37.84
      4970   42.0631  2.146374   1557.00     39.46
      4971   42.0710  2.145989   1437.00     37.91
      4972   42.0788  2.145610   1473.00     38.38
      4973   42.0867  2.145225   1485.00     38.54
      4974   42.0946  2.144841   1410.00     37.55
      4975   42.1024  2.144461   1414.00     37.60
      4976   42.1103  2.144078   1442.00     37.97
      4977   42.1181  2.143699   1494.00     38.65
      4978   42.1260  2.143315   1465.00     38.28
      4979   42.1339  2.142931   1436.00     37.89
      4980   42.1417  2.142553   1397.00     37.38
      4981   42.1496  2.142169   1451.00     38.09
      4982   42.1574  2.141791   1472.00     38.37
      4983   42.1653  2.141408   1455.00     38.14
      4984   42.1732  2.141025   1339.00     36.59
      4985   42.1810  2.140647   1363.00     36.92
      4986   42.1889  2.140265   1400.00     37.42
      4987   42.1967  2.139887   1416.00     37.63
      4988   42.2046  2.139505   1341.00     36.62
      4989   42.2125  2.139123   1351.00     36.76
      4990   42.2203  2.138746   1226.00     35.01
      4991   42.2282  2.138364   1313.00     36.24
      4992   42.2361  2.137982   1316.00     36.28
      4993   42.2439  2.137605   1310.00     36.19
      4994   42.2518  2.137224   1316.00     36.28
      4995   42.2596  2.136847   1411.00     37.56
      4996   42.2675  2.136466   1342.00     36.63
      4997   42.2754  2.136086   1342.00     36.63
      4998   42.2832  2.135709   1411.00     37.56
      4999   42.2911  2.135329   1311.00     36.21
      5000   42.2989  2.134953   1308.00     36.17
      5001   42.3068  2.134573   1357.00     36.84
      5002   42.3147  2.134192   1333.00     36.51
      5003   42.3225  2.133817   1347.00     36.70
      5004   42.3304  2.133437   1261.00     35.51
      5005   42.3383  2.133057   1369.00     37.00
      5006   42.3461  2.132682   1316.00     36.28
      5007   42.3540  2.132303   1340.00     36.61
      5008   42.3618  2.131928   1320.00     36.33
      5009   42.3697  2.131549   1282.00     35.81
      5010   42.3776  2.131170   1356.00     36.82
      5011   42.3854  2.130796   1300.00     36.06
      5012   42.3933  2.130417   1316.00     36.28
      5013   42.4011  2.130043   1372.00     37.04
      5014   42.4090  2.129665   1334.00     36.52
      5015   42.4169  2.129286   1301.00     36.07
      5016   42.4247  2.128913   1300.00     36.06
      5017   42.4326  2.128535   1308.00     36.17
      5018   42.4405  2.128157   1402.00     37.44
      5019   42.4483  2.127784   1349.00     36.73
      5020   42.4562  2.127406   1332.00     36.50
      5021   42.4640  2.127033   1327.00     36.43
      5022   42.4719  2.126656   1361.00     36.89
      5023   42.4798  2.126279   1276.00     35.72
      5024   42.4876  2.125907   1327.00     36.43
      5025   42.4955  2.125530   1379.00     37.13
      5026   42.5033  2.125158   1381.00     37.16
      5027   42.5112  2.124781   1304.00     36.11
      5028   42.5191  2.124404   1383.00     37.19
      5029   42.5269  2.124033   1357.00     36.84
      5030   42.5348  2.123657   1327.00     36.43
      5031   42.5426  2.123286   1354.00     36.80
      5032   42.5505  2.122910   1307.00     36.15
      5033   42.5584  2.122534   1328.00     36.44
      5034   42.5662  2.122163   1320.00     36.33
      5035   42.5741  2.121787   1350.00     36.74
      5036   42.5820  2.121412   1243.00     35.26
      5037   42.5898  2.121042   1318.00     36.30
      5038   42.5977  2.120667   1332.00     36.50
      5039   42.6055  2.120296   1287.00     35.87
      5040   42.6134  2.119921   1288.00     35.89
      5041   42.6213  2.119547   1317.00     36.29
      5042   42.6291  2.119177   1322.00     36.36
      5043   42.6370  2.118803   1311.00     36.21
      5044   42.6448  2.118433   1328.00     36.44
      5045   42.6527  2.118059   1328.00     36.44
      5046   42.6606  2.117685   1295.00     35.99
      5047   42.6684  2.117316   1373.00     37.05
      5048   42.6763  2.116942   1307.00     36.15
      5049   42.6842  2.116569   1359.00     36.86
      5050   42.6920  2.116200   1330.00     36.47
      5051   42.6999  2.115827   1317.00     36.29
      5052   42.7077  2.115459   1278.00     35.75
      5053   42.7156  2.115086   1287.00     35.87
      5054   42.7235  2.114713   1338.00     36.58
      5055   42.7313  2.114345   1360.00     36.88
      5056   42.7392  2.113972   1398.00     37.39
      5057   42.7470  2.113605   1336.00     36.55
      5058   42.7549  2.113232   1271.00     35.65
      5059   42.7628  2.112860   1348.00     36.72
      5060   42.7706  2.112493   1260.00     35.50
      5061   42.7785  2.112121   1353.00     36.78
      5062   42.7864  2.111750   1344.00     36.66
      5063   42.7942  2.111383   1343.00     36.65
      5064   42.8021  2.111011   1320.00     36.33
      5065   42.8099  2.110645   1338.00     36.58
      5066   42.8178  2.110274   1299.00     36.04
      5067   42.8257  2.109903   1311.00     36.21
      5068   42.8335  2.109536   1336.00     36.55
      5069   42.8414  2.109166   1311.00     36.21
      5070   42.8492  2.108800   1337.00     36.56
      5071   42.8571  2.108429   1320.00     36.33
      5072   42.8650  2.108059   1397.00     37.38
      5073   42.8728  2.107694   1337.00     36.56
      5074   42.8807  2.107324   1329.00     36.46
      5075   42.8885  2.106958   1310.00     36.19
      5076   42.8964  2.106589   1342.00     36.63
      5077   42.9043  2.106219   1315.00     36.26
      5078   42.9121  2.105854   1300.00     36.06
      5079   42.9200  2.105485   1287.00     35.87
      5080   42.9279  2.105116   1303.00     36.10
      5081   42.9357  2.104752   1284.00     35.83
      5082   42.9436  2.104383   1323.00     36.37
      5083   42.9514  2.104018   1372.00     37.04
      5084   42.9593  2.103650   1292.00     35.94
      5085   42.9672  2.103281   1239.00     35.20
      5086   42.9750  2.102918   1328.00     36.44
      5087   42.9829  2.102550   1353.00     36.78
      5088   42.9907  2.102186   1361.00     36.89
      5089   42.9986  2.101818   1361.00     36.89
      5090   43.0065  2.101450   1408.00     37.52
      5091   43.0143  2.101087   1337.00     36.56
      5092   43.0222  2.100720   1393.00     37.32
      5093   43.0301  2.100352   1364.00     36.93
      5094   43.0379  2.099990   1468.00     38.31
      5095   43.0458  2.099623   1453.00     38.12
      5096   43.0536  2.099260   1348.00     36.72
      5097   43.0615  2.098894   1416.00     37.63
      5098   43.0694  2.098527   1442.00     37.97
      5099   43.0772  2.098165   1507.00     38.82
      5100   43.0851  2.097799   1360.00     36.88
      5101   43.0929  2.097437   1425.00     37.75
      5102   43.1008  2.097071   1531.00     39.13
      5103   43.1087  2.096705   1459.00     38.20
      5104   43.1165  2.096344   1472.00     38.37
      5105   43.1244  2.095978   1495.00     38.67
      5106   43.1323  2.095612   1437.00     37.91
      5107   43.1401  2.095251   1497.00     38.69
      5108   43.1480  2.094886   1517.00     38.95
      5109   43.1558  2.094525   1540.00     39.24
      5110   43.1637  2.094160   1485.00     38.54
      5111   43.1716  2.093796   1611.00     40.14
      5112   43.1794  2.093435   1541.00     39.26
      5113   43.1873  2.093071   1603.00     40.04
      5114   43.1951  2.092711   1624.00     40.30
      5115   43.2030  2.092346   1631.00     40.39
      5116   43.2109  2.091982   1607.00     40.09
      5117   43.2187  2.091623   1607.00     40.09
      5118   43.2266  2.091259   1517.00     38.95
      5119   43.2344  2.090899   1542.00     39.27
      5120   43.2423  2.090536   1511.00     38.87
      5121   43.2502  2.090172   1648.00     40.60
      5122   43.2580  2.089813   1595.00     39.94
      5123   43.2659  2.089450   1495.00     38.67
      5124   43.2738  2.089087   1490.00     38.60
      5125   43.2816  2.088729   1531.00     39.13
      5126   43.2895  2.088366   1571.00     39.64
      5127   43.2973  2.088008   1511.00     38.87
      5128   43.3052  2.087645   1564.00     39.55
      5129   43.3131  2.087283   1532.00     39.14
      5130   43.3209  2.086925   1498.00     38.70
      5131   43.3288  2.086563   1603.00     40.04
      5132   43.3366  2.086205   1529.00     39.10
      5133   43.3445  2.085843   1488.00     38.57
      5134   43.3524  2.085481   1501.00     38.74
      5135   43.3602  2.085124   1574.00     39.67
      5136   43.3681  2.084763   1597.00     39.96
      5137   43.3760  2.084402   1542.00     39.27
      5138   43.3838  2.084045   1637.00     40.46
      5139   43.3917  2.083684   1644.00     40.55
      5140   43.3995  2.083327   1578.00     39.72
      5141   43.4074  2.082966   1642.00     40.52
      5142   43.4153  2.082606   1663.00     40.78
      5143   43.4231  2.082250   1803.00     42.46
      5144   43.4310  2.081889   1728.00     41.57
      5145   43.4388  2.081533   1725.00     41.53
      5146   43.4467  2.081173   1751.00     41.85
      5147   43.4546  2.080813   1759.00     41.94
      5148   43.4624  2.080458   1845.00     42.95
      5149   43.4703  2.080098   1843.00     42.93
      5150   43.4782  2.079738   1791.00     42.32
      5151   43.4860  2.079383   1857.00     43.09
      5152   43.4939  2.079024   1910.00     43.70
      5153   43.5017  2.078669   1834.00     42.83
      5154   43.5096  2.078310   1952.00     44.18
      5155   43.5175  2.077951   1989.00     44.60
      5156   43.5253  2.077597   1976.00     44.45
      5157   43.5332  2.077238   1935.00     43.99
      5158   43.5410  2.076884   1952.00     44.18
      5159   43.5489  2.076526   1971.00     44.40
      5160   43.5568  2.076167   1936.00     44.00
      5161   43.5646  2.075814   1937.00     44.01
      5162   43.5725  2.075456   1953.00     44.19
      5163   43.5803  2.075102   1837.00     42.86
      5164   43.5882  2.074745   1894.00     43.52
      5165   43.5961  2.074387   1921.00     43.83
      5166   43.6039  2.074034   1835.00     42.84
      5167   43.6118  2.073677   1837.00     42.86
      5168   43.6197  2.073319   1851.00     43.02
      5169   43.6275  2.072967   1740.00     41.71
      5170   43.6354  2.072610   1765.00     42.01
      5171   43.6432  2.072257   1777.00     42.15
      5172   43.6511  2.071901   1777.00     42.15
      5173   43.6590  2.071544   1712.00     41.38
      5174   43.6668  2.071192   1716.00     41.42
      5175   43.6747  2.070836   1659.00     40.73
      5176   43.6825  2.070484   1643.00     40.53
      5177   43.6904  2.070128   1621.00     40.26
      5178   43.6983  2.069772   1582.00     39.77
      5179   43.7061  2.069421   1605.00     40.06
      5180   43.7140  2.069065   1589.00     39.86
      5181   43.7219  2.068709   1596.00     39.95
      5182   43.7297  2.068359   1456.00     38.16
      5183   43.7376  2.068003   1472.00     38.37
      5184   43.7454  2.067653   1492.00     38.63
      5185   43.7533  2.067298   1533.00     39.15
      5186   43.7612  2.066943   1506.00     38.81
      5187   43.7690  2.066592   1568.00     39.60
      5188   43.7769  2.066238   1532.00     39.14
      5189   43.7847  2.065888   1498.00     38.70
      5190   43.7926  2.065534   1460.00     38.21
      5191   43.8005  2.065179   1445.00     38.01
      5192   43.8083  2.064830   1325.00     36.40
      5193   43.8162  2.064476   1466.00     38.29
      5194   43.8241  2.064122   1349.00     36.73
      5195   43.8319  2.063773   1404.00     37.47
      5196   43.8398  2.063419   1458.00     38.18
      5197   43.8476  2.063070   1400.00     37.42
      5198   43.8555  2.062717   1429.00     37.80
      5199   43.8634  2.062364   1399.00     37.40
      5200   43.8712  2.062015   1385.00     37.22
      5201   43.8791  2.061662   1415.00     37.62
      5202   43.8869  2.061314   1357.00     36.84
      5203   43.8948  2.060961   1389.00     37.27
      5204   43.9027  2.060609   1427.00     37.78
      5205   43.9105  2.060261   1438.00     37.92
      5206   43.9184  2.059908   1364.00     36.93
      5207   43.9262  2.059561   1422.00     37.71
      5208   43.9341  2.059209   1343.00     36.65
      5209   43.9420  2.058857   1343.00     36.65
      5210   43.9498  2.058510   1346.00     36.69
      5211   43.9577  2.058158   1304.00     36.11
      5212   43.9656  2.057806   1353.00     36.78
      5213   43.9734  2.057459   1413.00     37.59
      5214   43.9813  2.057108   1329.00     36.46
      5215   43.9891  2.056762   1411.00     37.56
      5216   43.9970  2.056411   1326.00     36.41
      5217   44.0049  2.056060   1418.00     37.66
      5218   44.0127  2.055713   1431.00     37.83
      5219   44.0206  2.055363   1398.00     37.39
      5220   44.0284  2.055017   1425.00     37.75
      5221   44.0363  2.054667   1444.00     38.00
      5222   44.0442  2.054316   1360.00     36.88
      5223   44.0520  2.053971   1360.00     36.88
      5224   44.0599  2.053621   1394.00     37.34
      5225   44.0678  2.053271   1393.00     37.32
      5226   44.0756  2.052925   1425.00     37.75
      5227   44.0835  2.052576   1379.00     37.13
      5228   44.0913  2.052231   1432.00     37.84
      5229   44.0992  2.051882   1479.00     38.46
      5230   44.1071  2.051533   1452.00     38.11
      5231   44.1149  2.051188   1509.00     38.85
      5232   44.1228  2.050839   1430.00     37.82
      5233   44.1306  2.050494   1476.00     38.42
      5234   44.1385  2.050146   1373.00     37.05
      5235   44.1464  2.049797   1474.00     38.39
      5236   44.1542  2.049453   1499.00     38.72
      5237   44.1621  2.049105   1507.00     38.82
      5238   44.1700  2.048757   1416.00     37.63
      5239   44.1778  2.048413   1487.00     38.56
      5240   44.1857  2.048065   1469.00     38.33
      5241   44.1935  2.047722   1548.00     39.34
      5242   44.2014  2.047374   1494.00     38.65
      5243   44.2093  2.047027   1496.00     38.68
      5244   44.2171  2.046684   1553.00     39.41
      5245   44.2250  2.046336   1506.00     38.81
      5246   44.2328  2.045994   1637.00     40.46
      5247   44.2407  2.045647   1515.00     38.92
      5248   44.2486  2.045300   1540.00     39.24
      5249   44.2564  2.044957   1576.00     39.70
      5250   44.2643  2.044611   1657.00     40.71
      5251   44.2721  2.044269   1648.00     40.60
      5252   44.2800  2.043922   1663.00     40.78
      5253   44.2879  2.043576   1624.00     40.30
      5254   44.2957  2.043234   1653.00     40.66
      5255   44.3036  2.042888   1637.00     40.46
      5256   44.3115  2.042542   1724.00     41.52
      5257   44.3193  2.042201   1775.00     42.13
      5258   44.3272  2.041855   1762.00     41.98
      5259   44.3350  2.041514   1777.00     42.15
      5260   44.3429  2.041169   1897.00     43.55
      5261   44.3508  2.040823   1830.00     42.78
      5262   44.3586  2.040483   1854.00     43.06
      5263   44.3665  2.040138   1858.00     43.10
      5264   44.3743  2.039797   1863.00     43.16
      5265   44.3822  2.039453   1846.00     42.97
      5266   44.3901  2.039108   1871.00     43.26
      5267   44.3979  2.038768   1904.00     43.63
      5268   44.4058  2.038424   1866.00     43.20
      5269   44.4137  2.038079   1919.00     43.81
      5270   44.4215  2.037739   1854.00     43.06
      5271   44.4294  2.037395   1779.00     42.18
      5272   44.4372  2.037056   1853.00     43.05
      5273   44.4451  2.036712   1729.00     41.58
      5274   44.4530  2.036369   1707.00     41.32
      5275   44.4608  2.036029   1721.00     41.48
      5276   44.4687  2.035686   1729.00     41.58
      5277   44.4765  2.035347   1680.00     40.99
      5278   44.4844  2.035004   1602.00     40.03
      5279   44.4923  2.034661   1587.00     39.84
      5280   44.5001  2.034323   1609.00     40.11
      5281   44.5080  2.033980   1590.00     39.87
      5282   44.5159  2.033637   1599.00     39.99
      5283   44.5237  2.033299   1523.00     39.03
      5284   44.5316  2.032957   1460.00     38.21
      5285   44.5394  2.032619   1514.00     38.91
      5286   44.5473  2.032277   1491.00     38.61
      5287   44.5552  2.031935   1502.00     38.76
      5288   44.5630  2.031597   1415.00     37.62
      5289   44.5709  2.031255   1473.00     38.38
      5290   44.5787  2.030918   1444.00     38.00
      5291   44.5866  2.030576   1436.00     37.89
      5292   44.5945  2.030235   1379.00     37.13
      5293   44.6023  2.029898   1423.00     37.72
      5294   44.6102  2.029557   1426.00     37.76
      5295   44.6180  2.029220   1389.00     37.27
      5296   44.6259  2.028879   1342.00     36.63
      5297   44.6338  2.028539   1352.00     36.77
      5298   44.6416  2.028202   1301.00     36.07
      5299   44.6495  2.027862   1329.00     36.46
      5300   44.6574  2.027522   1396.00     37.36
      5301   44.6652  2.027185   1335.00     36.54
      5302   44.6731  2.026845   1405.00     37.48
      5303   44.6809  2.026510   1398.00     37.39
      5304   44.6888  2.026170   1397.00     37.38
      5305   44.6967  2.025830   1352.00     36.77
      5306   44.7045  2.025495   1353.00     36.78
      5307   44.7124  2.025155   1368.00     36.99
      5308   44.7202  2.024820   1338.00     36.58
      5309   44.7281  2.024481   1335.00     36.54
      5310   44.7360  2.024141   1314.00     36.25
      5311   44.7438  2.023807   1372.00     37.04
      5312   44.7517  2.023468   1357.00     36.84
      5313   44.7596  2.023129   1357.00     36.84
      5314   44.7674  2.022794   1305.00     36.12
      5315   44.7753  2.022456   1358.00     36.85
      5316   44.7831  2.022122   1370.00     37.01
      5317   44.7910  2.021784   1379.00     37.13
      5318   44.7989  2.021446   1359.00     36.86
      5319   44.8067  2.021112   1429.00     37.80
      5320   44.8146  2.020774   1391.00     37.30
      5321   44.8224  2.020440   1447.00     38.04
      5322   44.8303  2.020103   1434.00     37.87
      5323   44.8382  2.019765   1356.00     36.82
      5324   44.8460  2.019432   1439.00     37.93
      5325   44.8539  2.019094   1479.00     38.46
      5326   44.8618  2.018757   1404.00     37.47
      5327   44.8696  2.018425   1476.00     38.42
      5328   44.8775  2.018087   1494.00     38.65
      5329   44.8853  2.017755   1469.00     38.33
      5330   44.8932  2.017418   1525.00     39.05
      5331   44.9011  2.017081   1484.00     38.52
      5332   44.9089  2.016749   1529.00     39.10
      5333   44.9168  2.016413   1497.00     38.69
      5334   44.9246  2.016081   1578.00     39.72
      5335   44.9325  2.015745   1562.00     39.52
      5336   44.9404  2.015409   1548.00     39.34
      5337   44.9482  2.015077   1563.00     39.53
      5338   44.9561  2.014741   1605.00     40.06
      5339   44.9639  2.014410   1602.00     40.03
      5340   44.9718  2.014075   1598.00     39.97
      5341   44.9797  2.013739   1571.00     39.64
      5342   44.9875  2.013408   1691.00     41.12
      5343   44.9954  2.013073   1596.00     39.95
      5344   45.0033  2.012738   1636.00     40.45
      5345   45.0111  2.012407   1592.00     39.90
      5346   45.0190  2.012073   1585.00     39.81
      5347   45.0268  2.011742   1568.00     39.60
      5348   45.0347  2.011408   1600.00     40.00
      5349   45.0426  2.011073   1553.00     39.41
      5350   45.0504  2.010743   1496.00     38.68
      5351   45.0583  2.010409   1463.00     38.25
      5352   45.0661  2.010079   1517.00     38.95
      5353   45.0740  2.009745   1460.00     38.21
      5354   45.0819  2.009411   1468.00     38.31
      5355   45.0897  2.009082   1456.00     38.16
      5356   45.0976  2.008748   1407.00     37.51
      5357   45.1055  2.008415   1414.00     37.60
      5358   45.1133  2.008085   1403.00     37.46
      5359   45.1212  2.007752   1357.00     36.84
      5360   45.1290  2.007423   1475.00     38.41
      5361   45.1369  2.007090   1340.00     36.61
      5362   45.1448  2.006758   1416.00     37.63
      5363   45.1526  2.006429   1409.00     37.54
      5364   45.1605  2.006097   1354.00     36.80
      5365   45.1683  2.005768   1394.00     37.34
      5366   45.1762  2.005436   1369.00     37.00
      5367   45.1841  2.005103   1386.00     37.23
      5368   45.1919  2.004776   1350.00     36.74
      5369   45.1998  2.004443   1443.00     37.99
      5370   45.2077  2.004112   1394.00     37.34
      5371   45.2155  2.003784   1373.00     37.05
      5372   45.2234  2.003452   1431.00     37.83
      5373   45.2312  2.003125   1325.00     36.40
      5374   45.2391  2.002793   1382.00     37.18
      5375   45.2470  2.002462   1359.00     36.86
      5376   45.2548  2.002135   1351.00     36.76
      5377   45.2627  2.001804   1338.00     36.58
      5378   45.2705  2.001477   1513.00     38.90
      5379   45.2784  2.001147   1512.00     38.88
      5380   45.2863  2.000816   1434.00     37.87
      5381   45.2941  2.000489   1506.00     38.81
      5382   45.3020  2.000159   1466.00     38.29
      5383   45.3098  1.999833   1532.00     39.14
      5384   45.3177  1.999502   1501.00     38.74
      5385   45.3256  1.999172   1547.00     39.33
      5386   45.3334  1.998846   1499.00     38.72
      5387   45.3413  1.998516   1527.00     39.08
      5388   45.3492  1.998187   1484.00     38.52
      5389   45.3570  1.997861   1517.00     38.95
      5390   45.3649  1.997532   1491.00     38.61
      5391   45.3727  1.997206   1575.00     39.69
      5392   45.3806  1.996877   1499.00     38.72
      5393   45.3885  1.996548   1490.00     38.60
      5394   45.3963  1.996223   1501.00     38.74
      5395   45.4042  1.995894   1417.00     37.64
      5396   45.4120  1.995569   1458.00     38.18
      5397   45.4199  1.995241   1507.00     38.82
      5398   45.4278  1.994912   1479.00     38.46
      5399   45.4356  1.994588   1443.00     37.99
      5400   45.4435  1.994259   1424.00     37.74
      5401   45.4514  1.993931   1459.00     38.20
      5402   45.4592  1.993607   1394.00     37.34
      5403   45.4671  1.993279   1439.00     37.93
      5404   45.4749  1.992955   1438.00     37.92
      5405   45.4828  1.992627   1458.00     38.18
      5406   45.4907  1.992300   1404.00     37.47
      5407   45.4985  1.991976   1469.00     38.33
      5408   45.5064  1.991649   1388.00     37.26
      5409   45.5142  1.991326   1354.00     36.80
      5410   45.5221  1.990999   1421.00     37.70
      5411   45.5300  1.990671   1437.00     37.91
      5412   45.5378  1.990349   1310.00     36.19
      5413   45.5457  1.990022   1439.00     37.93
      5414   45.5536  1.989695   1394.00     37.34
      5415   45.5614  1.989372   1430.00     37.82
      5416   45.5693  1.989046   1433.00     37.85
      5417   45.5771  1.988724   1413.00     37.59
      5418   45.5850  1.988397   1399.00     37.40
      5419   45.5929  1.988071   1434.00     37.87
      5420   45.6007  1.987749   1429.00     37.80
      5421   45.6086  1.987423   1457.00     38.17
      5422   45.6164  1.987102   1448.00     38.05
      5423   45.6243  1.986776   1434.00     37.87
      5424   45.6322  1.986451   1424.00     37.74
      5425   45.6400  1.986129   1361.00     36.89
      5426   45.6479  1.985804   1371.00     37.03
      5427   45.6557  1.985483   1382.00     37.18
      5428   45.6636  1.985157   1463.00     38.25
      5429   45.6715  1.984832   1396.00     37.36
      5430   45.6793  1.984512   1398.00     37.39
      5431   45.6872  1.984187   1401.00     37.43
      5432   45.6951  1.983862   1424.00     37.74
      5433   45.7029  1.983542   1471.00     38.35
      5434   45.7108  1.983217   1420.00     37.68
      5435   45.7186  1.982897   1373.00     37.05
      5436   45.7265  1.982573   1488.00     38.57
      5437   45.7344  1.982249   1476.00     38.42
      5438   45.7422  1.981929   1430.00     37.82
      5439   45.7501  1.981605   1516.00     38.94
      5440   45.7579  1.981285   1412.00     37.58
      5441   45.7658  1.980962   1470.00     38.34
      5442   45.7737  1.980638   1483.00     38.51
      5443   45.7815  1.980319   1522.00     39.01
      5444   45.7894  1.979996   1465.00     38.28
      5445   45.7973  1.979673   1467.00     38.30
      5446   45.8051  1.979354   1468.00     38.31
      5447   45.8130  1.979031   1430.00     37.82
      5448   45.8208  1.978712   1462.00     38.24
      5449   45.8287  1.978389   1461.00     38.22
      5450   45.8366  1.978067   1520.00     38.99
      5451   45.8444  1.977748   1427.00     37.78
      5452   45.8523  1.977426   1451.00     38.09
      5453   45.8601  1.977108   1381.00     37.16
      5454   45.8680  1.976785   1355.00     36.81
      5455   45.8759  1.976463   1368.00     36.99
      5456   45.8837  1.976146   1409.00     37.54
      5457   45.8916  1.975824   1411.00     37.56
      5458   45.8995  1.975502   1305.00     36.12
      5459   45.9073  1.975185   1367.00     36.97
      5460   45.9152  1.974863   1376.00     37.09
      5461   45.9230  1.974546   1284.00     35.83
      5462   45.9309  1.974225   1418.00     37.66
      5463   45.9388  1.973904   1376.00     37.09
      5464   45.9466  1.973586   1357.00     36.84
      5465   45.9545  1.973266   1311.00     36.21
      5466   45.9623  1.972949   1351.00     36.76
      5467   45.9702  1.972628   1380.00     37.15
      5468   45.9781  1.972308   1359.00     36.86
      5469   45.9859  1.971991   1315.00     36.26
      5470   45.9938  1.971671   1435.00     37.88
      5471   46.0016  1.971355   1397.00     37.38
      5472   46.0095  1.971035   1333.00     36.51
      5473   46.0174  1.970715   1293.00     35.96
      5474   46.0252  1.970399   1349.00     36.73
      5475   46.0331  1.970079   1391.00     37.30
      5476   46.0410  1.969759   1367.00     36.97
      5477   46.0488  1.969444   1369.00     37.00
      5478   46.0567  1.969124   1327.00     36.43
      5479   46.0645  1.968809   1338.00     36.58
      5480   46.0724  1.968490   1384.00     37.20
      5481   46.0803  1.968171   1336.00     36.55
      5482   46.0881  1.967856   1349.00     36.73
      5483   46.0960  1.967537   1287.00     35.87
      5484   46.1038  1.967222   1319.00     36.32
      5485   46.1117  1.966904   1426.00     37.76
      5486   46.1196  1.966585   1369.00     37.00
      5487   46.1274  1.966271   1323.00     36.37
      5488   46.1353  1.965953   1406.00     37.50
      5489   46.1432  1.965634   1373.00     37.05
      5490   46.1510  1.965320   1333.00     36.51
      5491   46.1589  1.965002   1341.00     36.62
      5492   46.1667  1.964689   1418.00     37.66
      5493   46.1746  1.964371   1412.00     37.58
      5494   46.1825  1.964053   1454.00     38.13
      5495   46.1903  1.963740   1384.00     37.20
      5496   46.1982  1.963422   1409.00     37.54
      5497   46.2060  1.963109   1487.00     38.56
      5498   46.2139  1.962792   1510.00     38.86
      5499   46.2218  1.962475   1422.00     37.71
      5500   46.2296  1.962162   1430.00     37.82
      5501   46.2375  1.961845   1425.00     37.75
      5502   46.2454  1.961528   1416.00     37.63
      5503   46.2532  1.961215   1524.00     39.04
      5504   46.2611  1.960899   1492.00     38.63
      5505   46.2689  1.960586   1615.00     40.19
      5506   46.2768  1.960270   1550.00     39.37
      5507   46.2847  1.959954   1609.00     40.11
      5508   46.2925  1.959642   1622.00     40.27
      5509   46.3004  1.959326   1622.00     40.27
      5510   46.3082  1.959014   1629.00     40.36
      5511   46.3161  1.958698   1676.00     40.94
      5512   46.3240  1.958383   1656.00     40.69
      5513   46.3318  1.958071   1677.00     40.95
      5514   46.3397  1.957756   1717.00     41.44
      5515   46.3475  1.957444   1801.00     42.44
      5516   46.3554  1.957129   1792.00     42.33
      5517   46.3633  1.956814   1854.00     43.06
      5518   46.3711  1.956503   1838.00     42.87
      5519   46.3790  1.956188   1910.00     43.70
      5520   46.3869  1.955873   1977.00     44.46
      5521   46.3947  1.955563   1986.00     44.56
      5522   46.4026  1.955248   1931.00     43.94
      5523   46.4104  1.954938   2037.00     45.13
      5524   46.4183  1.954624   2022.00     44.97
      5525   46.4262  1.954309   2083.00     45.64
      5526   46.4340  1.953999   2188.00     46.78
      5527   46.4419  1.953685   2075.00     45.55
      5528   46.4497  1.953375   2016.00     44.90
      5529   46.4576  1.953061   2101.00     45.84
      5530   46.4655  1.952748   2104.00     45.87
      5531   46.4733  1.952438   2084.00     45.65
      5532   46.4812  1.952125   1987.00     44.58
      5533   46.4891  1.951811   2111.00     45.95
      5534   46.4969  1.951502   2014.00     44.88
      5535   46.5048  1.951189   2018.00     44.92
      5536   46.5126  1.950880   1961.00     44.28
      5537   46.5205  1.950567   1982.00     44.52
      5538   46.5284  1.950254   1995.00     44.67
      5539   46.5362  1.949946   1998.00     44.70
      5540   46.5441  1.949633   1952.00     44.18
      5541   46.5519  1.949325   1986.00     44.56
      5542   46.5598  1.949012   1911.00     43.72
      5543   46.5677  1.948700   1873.00     43.28
      5544   46.5755  1.948392   1976.00     44.45
      5545   46.5834  1.948080   1910.00     43.70
      5546   46.5913  1.947768   1916.00     43.77
      5547   46.5991  1.947460   1833.00     42.81
      5548   46.6070  1.947148   1874.00     43.29
      5549   46.6148  1.946841   1886.00     43.43
      5550   46.6227  1.946529   1954.00     44.20
      5551   46.6306  1.946218   1775.00     42.13
      5552   46.6384  1.945911   1869.00     43.23
      5553   46.6463  1.945599   1885.00     43.42
      5554   46.6541  1.945292   1823.00     42.70
      5555   46.6620  1.944981   1836.00     42.85
      5556   46.6699  1.944670   1763.00     41.99
      5557   46.6777  1.944364   1805.00     42.49
      5558   46.6856  1.944053   1805.00     42.49
      5559   46.6934  1.943747   1805.00     42.49
      5560   46.7013  1.943436   1758.00     41.93
      5561   46.7092  1.943126   1766.00     42.02
      5562   46.7170  1.942820   1785.00     42.25
      5563   46.7249  1.942510   1799.00     42.41
      5564   46.7328  1.942200   1780.00     42.19
      5565   46.7406  1.941894   1691.00     41.12
      5566   46.7485  1.941584   1773.00     42.11
      5567   46.7563  1.941278   1792.00     42.33
      5568   46.7642  1.940969   1762.00     41.98
      5569   46.7721  1.940659   1707.00     41.32
      5570   46.7799  1.940354   1761.00     41.96
      5571   46.7878  1.940045   1788.00     42.28
      5572   46.7956  1.939739   1731.00     41.61
      5573   46.8035  1.939430   1703.00     41.27
      5574   46.8114  1.939121   1709.00     41.34
      5575   46.8192  1.938817   1753.00     41.87
      5576   46.8271  1.938508   1691.00     41.12
      5577   46.8350  1.938199   1740.00     41.71
      5578   46.8428  1.937895   1639.00     40.48
      5579   46.8507  1.937586   1690.00     41.11
      5580   46.8585  1.937282   1610.00     40.12
      5581   46.8664  1.936974   1628.00     40.35
      5582   46.8743  1.936666   1634.00     40.42
      5583   46.8821  1.936362   1635.00     40.44
      5584   46.8900  1.936054   1717.00     41.44
      5585   46.8978  1.935750   1669.00     40.85
      5586   46.9057  1.935442   1689.00     41.10
      5587   46.9136  1.935135   1654.00     40.67
      5588   46.9214  1.934832   1540.00     39.24
      5589   46.9293  1.934524   1690.00     41.11
      5590   46.9372  1.934217   1711.00     41.36
      5591   46.9450  1.933914   1739.00     41.70
      5592   46.9529  1.933607   1782.00     42.21
      5593   46.9607  1.933304   1755.00     41.89
      5594   46.9686  1.932997   1675.00     40.93
      5595   46.9765  1.932690   1799.00     42.41
      5596   46.9843  1.932388   1867.00     43.21
      5597   46.9922  1.932081   1775.00     42.13
      5598   47.0000  1.931779   1817.00     42.63
      5599   47.0079  1.931473   1858.00     43.10
      5600   47.0158  1.931167   1945.00     44.10
      5601   47.0236  1.930864   1867.00     43.21
      5602   47.0315  1.930558   1854.00     43.06
      5603   47.0393  1.930256   1847.00     42.98
      5604   47.0472  1.929951   1957.00     44.24
      5605   47.0551  1.929645   1882.00     43.38
      5606   47.0629  1.929344   1827.00     42.74
      5607   47.0708  1.929038   1877.00     43.32
      5608   47.0787  1.928733   1788.00     42.28
      5609   47.0865  1.928432   1935.00     43.99
      5610   47.0944  1.928127   1876.00     43.31
      5611   47.1022  1.927825   1831.00     42.79
      5612   47.1101  1.927521   1812.00     42.57
      5613   47.1180  1.927216   1860.00     43.13
      5614   47.1258  1.926915   1826.00     42.73
      5615   47.1337  1.926610   1817.00     42.63
      5616   47.1415  1.926310   1804.00     42.47
      5617   47.1494  1.926006   1754.00     41.88
      5618   47.1573  1.925701   1768.00     42.05
      5619   47.1651  1.925401   1758.00     41.93
      5620   47.1730  1.925097   1827.00     42.74
      5621   47.1809  1.924793   1773.00     42.11
      5622   47.1887  1.924493   1756.00     41.90
      5623   47.1966  1.924189   1733.00     41.63
      5624   47.2044  1.923890   1712.00     41.38
      5625   47.2123  1.923586   1735.00     41.65
      5626   47.2202  1.923283   1692.00     41.13
      5627   47.2280  1.922983   1710.00     41.35
      5628   47.2359  1.922680   1660.00     40.74
      5629   47.2437  1.922381   1671.00     40.88
      5630   47.2516  1.922078   1684.00     41.04
      5631   47.2595  1.921775   1679.00     40.98
      5632   47.2673  1.921476   1686.00     41.06
      5633   47.2752  1.921173   1607.00     40.09
      5634   47.2831  1.920871   1561.00     39.51
      5635   47.2909  1.920572   1669.00     40.85
      5636   47.2988  1.920270   1564.00     39.55
      5637   47.3066  1.919971   1576.00     39.70
      5638   47.3145  1.919669   1525.00     39.05
      5639   47.3224  1.919367   1590.00     39.87
      5640   47.3302  1.919069   1534.00     39.17
      5641   47.3381  1.918767   1520.00     38.99
      5642   47.3459  1.918469   1476.00     38.42
      5643   47.3538  1.918168   1502.00     38.76
      5644   47.3617  1.917866   1468.00     38.31
      5645   47.3695  1.917569   1463.00     38.25
      5646   47.3774  1.917267   1447.00     38.04
      5647   47.3852  1.916970   1444.00     38.00
      5648   47.3931  1.916669   1490.00     38.60
      5649   47.4010  1.916368   1423.00     37.72
      5650   47.4088  1.916071   1430.00     37.82
      5651   47.4167  1.915770   1432.00     37.84
      5652   47.4246  1.915469   1371.00     37.03
      5653   47.4324  1.915172   1451.00     38.09
      5654   47.4403  1.914872   1409.00     37.54
      5655   47.4481  1.914575   1369.00     37.00
      5656   47.4560  1.914275   1430.00     37.82
      5657   47.4639  1.913975   1423.00     37.72
      5658   47.4717  1.913678   1430.00     37.82
      5659   47.4796  1.913378   1374.00     37.07
      5660   47.4874  1.913082   1385.00     37.22
      5661   47.4953  1.912783   1438.00     37.92
      5662   47.5032  1.912483   1479.00     38.46
      5663   47.5110  1.912187   1448.00     38.05
      5664   47.5189  1.911888   1409.00     37.54
      5665   47.5268  1.911588   1478.00     38.44
      5666   47.5346  1.911293   1455.00     38.14
      5667   47.5425  1.910994   1467.00     38.30
      5668   47.5503  1.910698   1461.00     38.22
      5669   47.5582  1.910399   1489.00     38.59
      5670   47.5661  1.910101   1530.00     39.12
      5671   47.5739  1.909806   1464.00     38.26
      5672   47.5818  1.909507   1489.00     38.59
      5673   47.5896  1.909212   1462.00     38.24
      5674   47.5975  1.908914   1442.00     37.97
      5675   47.6054  1.908615   1452.00     38.11
      5676   47.6132  1.908321   1419.00     37.67
      5677   47.6211  1.908023   1513.00     38.90
      5678   47.6290  1.907725   1526.00     39.06
      5679   47.6368  1.907431   1411.00     37.56
      5680   47.6447  1.907133   1432.00     37.84
      5681   47.6525  1.906839   1508.00     38.83
      5682   47.6604  1.906541   1477.00     38.43
      5683   47.6683  1.906243   1383.00     37.19
      5684   47.6761  1.905950   1438.00     37.92
      5685   47.6840  1.905653   1399.00     37.40
      5686   47.6918  1.905359   1406.00     37.50
      5687   47.6997  1.905062   1446.00     38.03
      5688   47.7076  1.904765   1348.00     36.72
      5689   47.7154  1.904472   1387.00     37.24
      5690   47.7233  1.904175   1409.00     37.54
      5691   47.7311  1.903882   1383.00     37.19
      5692   47.7390  1.903585   1327.00     36.43
      5693   47.7469  1.903289   1406.00     37.50
      5694   47.7547  1.902996   1356.00     36.82
      5695   47.7626  1.902700   1341.00     36.62
      5696   47.7705  1.902404   1352.00     36.77
      5697   47.7783  1.902111   1393.00     37.32
      5698   47.7862  1.901815   1356.00     36.82
      5699   47.7940  1.901523   1346.00     36.69
      5700   47.8019  1.901227   1374.00     37.07
      5701   47.8098  1.900931   1332.00     36.50
      5702   47.8176  1.900640   1364.00     36.93
      5703   47.8255  1.900344   1350.00     36.74
      5704   47.8333  1.900052   1306.00     36.14
      5705   47.8412  1.899757   1397.00     37.38
      5706   47.8491  1.899462   1401.00     37.43
      5707   47.8569  1.899171   1386.00     37.23
      5708   47.8648  1.898875   1370.00     37.01
      5709   47.8727  1.898581   1371.00     37.03
      5710   47.8805  1.898290   1371.00     37.03
      5711   47.8884  1.897995   1421.00     37.70
      5712   47.8962  1.897704   1378.00     37.12
      5713   47.9041  1.897410   1430.00     37.82
      5714   47.9120  1.897115   1413.00     37.59
      5715   47.9198  1.896824   1381.00     37.16
      5716   47.9277  1.896530   1358.00     36.85
      5717   47.9355  1.896240   1437.00     37.91
      5718   47.9434  1.895946   1430.00     37.82
      5719   47.9513  1.895652   1396.00     37.36
      5720   47.9591  1.895362   1476.00     38.42
      5721   47.9670  1.895068   1404.00     37.47
      5722   47.9749  1.894774   1456.00     38.16
      5723   47.9827  1.894485   1385.00     37.22
      5724   47.9906  1.894191   1477.00     38.43
      5725   47.9984  1.893902   1470.00     38.34
      5726   48.0063  1.893608   1471.00     38.35
      5727   48.0142  1.893315   1356.00     36.82
      5728   48.0220  1.893026   1445.00     38.01
      5729   48.0299  1.892733   1467.00     38.30
      5730   48.0377  1.892444   1436.00     37.89
      5731   48.0456  1.892151   1374.00     37.07
      5732   48.0535  1.891859   1440.00     37.95
      5733   48.0613  1.891570   1490.00     38.60
      5734   48.0692  1.891277   1470.00     38.34
      5735   48.0770  1.890989   1451.00     38.09
      5736   48.0849  1.890697   1424.00     37.74
      5737   48.0928  1.890404   1444.00     38.00
      5738   48.1006  1.890116   1457.00     38.17
      5739   48.1085  1.889824   1419.00     37.67
      5740   48.1164  1.889532   1484.00     38.52
      5741   48.1242  1.889244   1422.00     37.71
      5742   48.1321  1.888953   1445.00     38.01
      5743   48.1399  1.888665   1463.00     38.25
      5744   48.1478  1.888373   1418.00     37.66
      5745   48.1557  1.888082   1383.00     37.19
      5746   48.1635  1.887794   1398.00     37.39
      5747   48.1714  1.887503   1396.00     37.36
      5748   48.1792  1.887216   1390.00     37.28
      5749   48.1871  1.886925   1398.00     37.39
      5750   48.1950  1.886634   1320.00     36.33
      5751   48.2028  1.886347   1399.00     37.40
      5752   48.2107  1.886056   1338.00     36.58
      5753   48.2186  1.885766   1344.00     36.66
      5754   48.2264  1.885479   1307.00     36.15
      5755   48.2343  1.885189   1400.00     37.42
      5756   48.2421  1.884902   1355.00     36.81
      5757   48.2500  1.884612   1347.00     36.70
      5758   48.2579  1.884322   1368.00     36.99
      5759   48.2657  1.884035   1349.00     36.73
      5760   48.2736  1.883746   1331.00     36.48
      5761   48.2814  1.883460   1298.00     36.03
      5762   48.2893  1.883170   1270.00     35.64
      5763   48.2972  1.882880   1293.00     35.96
      5764   48.3050  1.882594   1284.00     35.83
      5765   48.3129  1.882305   1321.00     36.35
      5766   48.3207  1.882019   1302.00     36.08
      5767   48.3286  1.881730   1255.00     35.43
      5768   48.3365  1.881441   1320.00     36.33
      5769   48.3443  1.881156   1286.00     35.86
      5770   48.3522  1.880867   1302.00     36.08
      5771   48.3601  1.880578   1313.00     36.24
      5772   48.3679  1.880293   1355.00     36.81
      5773   48.3758  1.880005   1287.00     35.87
      5774   48.3836  1.879720   1288.00     35.89
      5775   48.3915  1.879431   1282.00     35.81
      5776   48.3994  1.879143   1319.00     36.32
      5777   48.4072  1.878858   1324.00     36.39
      5778   48.4151  1.878570   1333.00     36.51
      5779   48.4229  1.878286   1289.00     35.90
      5780   48.4308  1.877998   1321.00     36.35
      5781   48.4387  1.877710   1346.00     36.69
      5782   48.4465  1.877426   1311.00     36.21
      5783   48.4544  1.877138   1363.00     36.92
      5784   48.4623  1.876851   1325.00     36.40
      5785   48.4701  1.876567   1360.00     36.88
      5786   48.4780  1.876280   1228.00     35.04
      5787   48.4858  1.875996   1295.00     35.99
      5788   48.4937  1.875709   1328.00     36.44
      5789   48.5016  1.875422   1241.00     35.23
      5790   48.5094  1.875139   1346.00     36.69
      5791   48.5173  1.874852   1347.00     36.70
      5792   48.5251  1.874569   1310.00     36.19
      5793   48.5330  1.874282   1337.00     36.56
      5794   48.5409  1.873995   1331.00     36.48
      5795   48.5487  1.873713   1352.00     36.77
      5796   48.5566  1.873426   1331.00     36.48
      5797   48.5645  1.873140   1286.00     35.86
      5798   48.5723  1.872857   1327.00     36.43
      5799   48.5802  1.872571   1370.00     37.01
      5800   48.5880  1.872289   1364.00     36.93
      5801   48.5959  1.872003   1281.00     35.79
      5802   48.6038  1.871717   1362.00     36.91
      5803   48.6116  1.871435   1337.00     36.56
      5804   48.6195  1.871149   1402.00     37.44
      5805   48.6273  1.870867   1421.00     37.70
      5806   48.6352  1.870582   1400.00     37.42
      5807   48.6431  1.870297   1362.00     36.91
      5808   48.6509  1.870015   1371.00     37.03
      5809   48.6588  1.869730   1387.00     37.24
      5810   48.6666  1.869449   1351.00     36.76
      5811   48.6745  1.869164   1336.00     36.55
      5812   48.6824  1.868879   1343.00     36.65
      5813   48.6902  1.868598   1325.00     36.40
      5814   48.6981  1.868313   1340.00     36.61
      5815   48.7060  1.868028   1388.00     37.26
      5816   48.7138  1.867747   1259.00     35.48
      5817   48.7217  1.867463   1393.00     37.32
      5818   48.7295  1.867182   1373.00     37.05
      5819   48.7374  1.866898   1310.00     36.19
      5820   48.7453  1.866614   1329.00     36.46
      5821   48.7531  1.866334   1358.00     36.85
      5822   48.7610  1.866050   1371.00     37.03
      5823   48.7688  1.865770   1423.00     37.72
      5824   48.7767  1.865486   1397.00     37.38
      5825   48.7846  1.865202   1393.00     37.32
      5826   48.7924  1.864922   1432.00     37.84
      5827   48.8003  1.864639   1409.00     37.54
      5828   48.8082  1.864356   1445.00     38.01
      5829   48.8160  1.864076   1424.00     37.74
      5830   48.8239  1.863793   1431.00     37.83
      5831   48.8317  1.863513   1399.00     37.40
      5832   48.8396  1.863230   1444.00     38.00
      5833   48.8475  1.862947   1408.00     37.52
      5834   48.8553  1.862668   1456.00     38.16
      5835   48.8632  1.862386   1332.00     36.50
      5836   48.8710  1.862107   1478.00     38.44
      5837   48.8789  1.861824   1427.00     37.78
      5838   48.8868  1.861542   1451.00     38.09
      5839   48.8946  1.861263   1466.00     38.29
      5840   48.9025  1.860981   1425.00     37.75
      5841   48.9104  1.860699   1426.00     37.76
      5842   48.9182  1.860420   1439.00     37.93
      5843   48.9261  1.860138   1485.00     38.54
      5844   48.9339  1.859860   1424.00     37.74
      5845   48.9418  1.859578   1446.00     38.03
      5846   48.9497  1.859297   1407.00     37.51
      5847   48.9575  1.859019   1500.00     38.73
      5848   48.9654  1.858737   1486.00     38.55
      5849   48.9732  1.858459   1541.00     39.26
      5850   48.9811  1.858178   1497.00     38.69
      5851   48.9890  1.857897   1507.00     38.82
      5852   48.9968  1.857620   1530.00     39.12
      5853   49.0047  1.857339   1485.00     38.54
      5854   49.0125  1.857061   1563.00     39.53
      5855   49.0204  1.856780   1478.00     38.44
      5856   49.0283  1.856500   1469.00     38.33
      5857   49.0361  1.856223   1567.00     39.59
      5858   49.0440  1.855942   1523.00     39.03
      5859   49.0519  1.855662   1556.00     39.45
      5860   49.0597  1.855385   1592.00     39.90
      5861   49.0676  1.855105   1651.00     40.63
      5862   49.0754  1.854828   1658.00     40.72
      5863   49.0833  1.854548   1676.00     40.94
      5864   49.0912  1.854268   1769.00     42.06
      5865   49.0990  1.853992   1752.00     41.86
      5866   49.1069  1.853712   1923.00     43.85
      5867   49.1147  1.853436   1912.00     43.73
      5868   49.1226  1.853156   1998.00     44.70
      5869   49.1305  1.852877   2053.00     45.31
      5870   49.1383  1.852601   2159.00     46.47
      5871   49.1462  1.852322   2338.00     48.35
      5872   49.1541  1.852042   2380.00     48.79
      5873   49.1619  1.851767   2552.00     50.52
      5874   49.1698  1.851488   2669.00     51.66
      5875   49.1776  1.851212   2879.00     53.66
      5876   49.1855  1.850933   3144.00     56.07
      5877   49.1934  1.850654   3393.00     58.25
      5878   49.2012  1.850379   3686.00     60.71
      5879   49.2091  1.850101   4105.00     64.07
      5880   49.2169  1.849826   4557.00     67.51
      5881   49.2248  1.849548   5054.00     71.09
      5882   49.2327  1.849269   5346.00     73.12
      5883   49.2405  1.848994   5784.00     76.05
      5884   49.2484  1.848716   6361.00     79.76
      5885   49.2563  1.848438   6977.00     83.53
      5886   49.2641  1.848164   7396.00     86.00
      5887   49.2720  1.847886   7625.00     87.32
      5888   49.2798  1.847612   7926.00     89.03
      5889   49.2877  1.847334   8389.00     91.59
      5890   49.2956  1.847057   8439.00     91.86
      5891   49.3034  1.846783   8420.00     91.76
      5892   49.3113  1.846505   8375.00     91.51
      5893   49.3191  1.846232   8232.00     90.73
      5894   49.3270  1.845954   7859.00     88.65
      5895   49.3349  1.845677   7616.00     87.27
      5896   49.3427  1.845404   7236.00     85.06
      5897   49.3506  1.845127   6844.00     82.73
      5898   49.3584  1.844854   6436.00     80.22
      5899   49.3663  1.844577   6257.00     79.10
      5900   49.3742  1.844300   5734.00     75.72
      5901   49.3820  1.844027   5421.00     73.63
      5902   49.3899  1.843751   5068.00     71.19
      5903   49.3978  1.843474   4692.00     68.50
      5904   49.4056  1.843201   4436.00     66.60
      5905   49.4135  1.842925   4068.00     63.78
      5906   49.4213  1.842653   3883.00     62.31
      5907   49.4292  1.842377   3710.00     60.91
      5908   49.4371  1.842101   3539.00     59.49
      5909   49.4449  1.841828   3259.00     57.09
      5910   49.4528  1.841553   3231.00     56.84
      5911   49.4606  1.841280   3026.00     55.01
      5912   49.4685  1.841005   2879.00     53.66
      5913   49.4764  1.840730   2713.00     52.09
      5914   49.4842  1.840458   2750.00     52.44
      5915   49.4921  1.840182   2753.00     52.47
      5916   49.5000  1.839907   2568.00     50.68
      5917   49.5078  1.839635   2599.00     50.98
      5918   49.5157  1.839360   2466.00     49.66
      5919   49.5235  1.839089   2540.00     50.40
      5920   49.5314  1.838814   2604.00     51.03
      5921   49.5393  1.838539   2552.00     50.52
      5922   49.5471  1.838268   2663.00     51.60
      5923   49.5550  1.837994   2548.00     50.48
      5924   49.5628  1.837723   2628.00     51.26
      5925   49.5707  1.837448   2561.00     50.61
      5926   49.5786  1.837174   2724.00     52.19
      5927   49.5864  1.836903   2837.00     53.26
      5928   49.5943  1.836629   2771.00     52.64
      5929   49.6022  1.836355   2821.00     53.11
      5930   49.6100  1.836085   2913.00     53.97
      5931   49.6179  1.835811   3013.00     54.89
      5932   49.6257  1.835541   2941.00     54.23
      5933   49.6336  1.835267   2954.00     54.35
      5934   49.6415  1.834993   3101.00     55.69
      5935   49.6493  1.834723   3102.00     55.70
      5936   49.6572  1.834450   3175.00     56.35
      5937   49.6650  1.834180   3171.00     56.31
      5938   49.6729  1.833907   3119.00     55.85
      5939   49.6808  1.833634   3206.00     56.62
      5940   49.6886  1.833364   3163.00     56.24
      5941   49.6965  1.833091   3141.00     56.04
      5942   49.7043  1.832822   3189.00     56.47
      5943   49.7122  1.832549   3205.00     56.61
      5944   49.7201  1.832276   3092.00     55.61
      5945   49.7279  1.832007   3105.00     55.72
      5946   49.7358  1.831735   3266.00     57.15
      5947   49.7437  1.831463   3172.00     56.32
      5948   49.7515  1.831194   3122.00     55.87
      5949   49.7594  1.830921   3029.00     55.04
      5950   49.7672  1.830653   2930.00     54.13
      5951   49.7751  1.830381   3024.00     54.99
      5952   49.7830  1.830109   2894.00     53.80
      5953   49.7908  1.829840   2783.00     52.75
      5954   49.7987  1.829569   2706.00     52.02
      5955   49.8065  1.829300   2652.00     51.50
      5956   49.8144  1.829029   2539.00     50.39
      5957   49.8223  1.828757   2540.00     50.40
      5958   49.8301  1.828489   2436.00     49.36
      5959   49.8380  1.828218   2354.00     48.52
      5960   49.8459  1.827946   2330.00     48.27
      5961   49.8537  1.827679   2262.00     47.56
      5962   49.8616  1.827408   2234.00     47.27
      5963   49.8694  1.827140   2072.00     45.52
      5964   49.8773  1.826869   2141.00     46.27
      5965   49.8852  1.826598   1936.00     44.00
      5966   49.8930  1.826331   2077.00     45.57
      5967   49.9009  1.826061   1921.00     43.83
      5968   49.9087  1.825794   1914.00     43.75
      5969   49.9166  1.825523   1873.00     43.28
      5970   49.9245  1.825253   1774.00     42.12
      5971   49.9323  1.824986   1835.00     42.84
      5972   49.9402  1.824716   1761.00     41.96
      5973   49.9481  1.824445   1803.00     42.46
      5974   49.9559  1.824179   1779.00     42.18
      5975   49.9638  1.823909   1698.00     41.21
      5976   49.9716  1.823643   1736.00     41.67
      5977   49.9795  1.823373   1688.00     41.09
      5978   49.9874  1.823103   1674.00     40.91
      5979   49.9952  1.822837   1724.00     41.52
      5980   50.0031  1.822567   1662.00     40.77
      5981   50.0109  1.822302   1685.00     41.05
      5982   50.0188  1.822032   1692.00     41.13
      5983   50.0267  1.821763   1717.00     41.44
      5984   50.0345  1.821497   1539.00     39.23
      5985   50.0424  1.821228   1715.00     41.41
      5986   50.0502  1.820963   1698.00     41.21
      5987   50.0581  1.820694   1663.00     40.78
      5988   50.0660  1.820425   1654.00     40.67
      5989   50.0738  1.820160   1644.00     40.55
      5990   50.0817  1.819891   1628.00     40.35
      5991   50.0896  1.819623   1692.00     41.13
      5992   50.0974  1.819358   1721.00     41.48
      5993   50.1053  1.819089   1685.00     41.05
      5994   50.1131  1.818825   1735.00     41.65
      5995   50.1210  1.818556   1678.00     40.96
      5996   50.1289  1.818288   1676.00     40.94
      5997   50.1367  1.818024   1689.00     41.10
      5998   50.1446  1.817756   1659.00     40.73
      5999   50.1524  1.817491   1765.00     42.01
      6000   50.1603  1.817224   1671.00     40.88
      6001   50.1682  1.816956   1691.00     41.12
      6002   50.1760  1.816692   1702.00     41.26
      6003   50.1839  1.816424   1712.00     41.38
      6004   50.1918  1.816157   1595.00     39.94
      6005   50.1996  1.815893   1695.00     41.17
      6006   50.2075  1.815626   1670.00     40.87
      6007   50.2153  1.815362   1685.00     41.05
      6008   50.2232  1.815095   1647.00     40.58
      6009   50.2311  1.814828   1664.00     40.79
      6010   50.2389  1.814565   1658.00     40.72
      6011   50.2468  1.814298   1647.00     40.58
      6012   50.2546  1.814035   1617.00     40.21
      6013   50.2625  1.813768   1627.00     40.34
      6014   50.2704  1.813501   1540.00     39.24
      6015   50.2782  1.813238   1604.00     40.05
      6016   50.2861  1.812972   1519.00     38.97
      6017   50.2940  1.812706   1545.00     39.31
      6018   50.3018  1.812443   1542.00     39.27
      6019   50.3097  1.812177   1589.00     39.86
      6020   50.3175  1.811914   1495.00     38.67
      6021   50.3254  1.811648   1526.00     39.06
      6022   50.3333  1.811382   1594.00     39.92
      6023   50.3411  1.811120   1545.00     39.31
      6024   50.3490  1.810855   1553.00     39.41
      6025   50.3568  1.810592   1535.00     39.18
      6026   50.3647  1.810327   1541.00     39.26
      6027   50.3726  1.810061   1526.00     39.06
      6028   50.3804  1.809799   1506.00     38.81
      6029   50.3883  1.809534   1500.00     38.73
      6030   50.3961  1.809272   1619.00     40.24
      6031   50.4040  1.809007   1546.00     39.32
      6032   50.4119  1.808742   1574.00     39.67
      6033   50.4197  1.808481   1491.00     38.61
      6034   50.4276  1.808216   1570.00     39.62
      6035   50.4355  1.807951   1512.00     38.88
      6036   50.4433  1.807690   1511.00     38.87
      6037   50.4512  1.807426   1575.00     39.69
      6038   50.4590  1.807165   1584.00     39.80
      6039   50.4669  1.806900   1562.00     39.52
      6040   50.4748  1.806636   1598.00     39.97
      6041   50.4826  1.806375   1517.00     38.95
      6042   50.4905  1.806111   1586.00     39.82
      6043   50.4983  1.805850   1587.00     39.84
      6044   50.5062  1.805586   1606.00     40.07
      6045   50.5141  1.805322   1617.00     40.21
      6046   50.5219  1.805062   1553.00     39.41
      6047   50.5298  1.804798   1536.00     39.19
      6048   50.5377  1.804535   1580.00     39.75
      6049   50.5455  1.804275   1548.00     39.34
      6050   50.5534  1.804011   1462.00     38.24
      6051   50.5612  1.803751   1511.00     38.87
      6052   50.5691  1.803488   1472.00     38.37
      6053   50.5770  1.803225   1538.00     39.22
      6054   50.5848  1.802965   1461.00     38.22
      6055   50.5927  1.802702   1478.00     38.44
      6056   50.6005  1.802442   1425.00     37.75
      6057   50.6084  1.802180   1395.00     37.35
      6058   50.6163  1.801917   1420.00     37.68
      6059   50.6241  1.801657   1458.00     38.18
      6060   50.6320  1.801395   1307.00     36.15
      6061   50.6399  1.801132   1380.00     37.15
      6062   50.6477  1.800873   1388.00     37.26
      6063   50.6556  1.800611   1370.00     37.01
      6064   50.6634  1.800352   1372.00     37.04
      6065   50.6713  1.800090   1355.00     36.81
      6066   50.6792  1.799828   1297.00     36.01
      6067   50.6870  1.799569   1306.00     36.14
      6068   50.6949  1.799307   1339.00     36.59
      6069   50.7027  1.799049   1302.00     36.08
      6070   50.7106  1.798787   1295.00     35.99
      6071   50.7185  1.798525   1222.00     34.96
      6072   50.7263  1.798267   1376.00     37.09
      6073   50.7342  1.798006   1281.00     35.79
      6074   50.7420  1.797748   1278.00     35.75
      6075   50.7499  1.797486   1376.00     37.09
      6076   50.7578  1.797225   1291.00     35.93
      6077   50.7656  1.796967   1290.00     35.92
      6078   50.7735  1.796706   1269.00     35.62
      6079   50.7814  1.796445   1319.00     36.32
      6080   50.7892  1.796188   1331.00     36.48
      6081   50.7971  1.795927   1320.00     36.33
      6082   50.8049  1.795669   1282.00     35.81
      6083   50.8128  1.795409   1214.00     34.84
      6084   50.8207  1.795148   1318.00     36.30
      6085   50.8285  1.794891   1306.00     36.14
      6086   50.8364  1.794631   1236.00     35.16
      6087   50.8442  1.794374   1330.00     36.47
      6088   50.8521  1.794113   1380.00     37.15
      6089   50.8600  1.793853   1250.00     35.36
      6090   50.8678  1.793596   1282.00     35.81
      6091   50.8757  1.793336   1290.00     35.92
      6092   50.8836  1.793077   1283.00     35.82
      6093   50.8914  1.792820   1295.00     35.99
      6094   50.8993  1.792560   1291.00     35.93
      6095   50.9071  1.792304   1294.00     35.97
      6096   50.9150  1.792044   1312.00     36.22
      6097   50.9229  1.791785   1363.00     36.92
      6098   50.9307  1.791529   1321.00     36.35
      6099   50.9386  1.791270   1327.00     36.43
      6100   50.9464  1.791014   1344.00     36.66
      6101   50.9543  1.790754   1373.00     37.05
      6102   50.9622  1.790496   1352.00     36.77
      6103   50.9700  1.790240   1390.00     37.28
      6104   50.9779  1.789981   1382.00     37.18
      6105   50.9858  1.789722   1409.00     37.54
      6106   50.9936  1.789467   1421.00     37.70
      6107   51.0015  1.789208   1464.00     38.26
      6108   51.0093  1.788953   1413.00     37.59
      6109   51.0172  1.788694   1424.00     37.74
      6110   51.0251  1.788436   1457.00     38.17
      6111   51.0329  1.788181   1570.00     39.62
      6112   51.0408  1.787923   1504.00     38.78
      6113   51.0486  1.787668   1629.00     40.36
      6114   51.0565  1.787410   1580.00     39.75
      6115   51.0644  1.787152   1619.00     40.24
      6116   51.0722  1.786897   1671.00     40.88
      6117   51.0801  1.786639   1705.00     41.29
      6118   51.0879  1.786385   1653.00     40.66
      6119   51.0958  1.786127   1651.00     40.63
      6120   51.1037  1.785870   1634.00     40.42
      6121   51.1115  1.785615   1687.00     41.07
      6122   51.1194  1.785358   1688.00     41.09
      6123   51.1273  1.785101   1679.00     40.98
      6124   51.1351  1.784847   1754.00     41.88
      6125   51.1430  1.784589   1691.00     41.12
      6126   51.1508  1.784336   1648.00     40.60
      6127   51.1587  1.784079   1601.00     40.01
      6128   51.1666  1.783822   1584.00     39.80
      6129   51.1744  1.783568   1503.00     38.77
      6130   51.1823  1.783311   1550.00     39.37
      6131   51.1901  1.783058   1559.00     39.48
      6132   51.1980  1.782801   1496.00     38.68
      6133   51.2059  1.782545   1492.00     38.63
      6134   51.2137  1.782292   1434.00     37.87
      6135   51.2216  1.782035   1379.00     37.13
      6136   51.2295  1.781779   1472.00     38.37
      6137   51.2373  1.781526   1333.00     36.51
      6138   51.2452  1.781270   1423.00     37.72
      6139   51.2530  1.781017   1381.00     37.16
      6140   51.2609  1.780762   1359.00     36.86
      6141   51.2688  1.780506   1353.00     36.78
      6142   51.2766  1.780253   1353.00     36.78
      6143   51.2845  1.779997   1331.00     36.48
      6144   51.2923  1.779745   1368.00     36.99
      6145   51.3002  1.779489   1279.00     35.76
      6146   51.3081  1.779234   1262.00     35.52
      6147   51.3159  1.778982   1287.00     35.87
      6148   51.3238  1.778727   1362.00     36.91
      6149   51.3317  1.778472   1313.00     36.24
      6150   51.3395  1.778220   1309.00     36.18
      6151   51.3474  1.777965   1304.00     36.11
      6152   51.3552  1.777713   1299.00     36.04
      6153   51.3631  1.777458   1366.00     36.96
      6154   51.3710  1.777203   1329.00     36.46
      6155   51.3788  1.776952   1314.00     36.25
      6156   51.3867  1.776697   1340.00     36.61
      6157   51.3945  1.776446   1375.00     37.08
      6158   51.4024  1.776191   1329.00     36.46
      6159   51.4103  1.775937   1333.00     36.51
      6160   51.4181  1.775686   1371.00     37.03
      6161   51.4260  1.775432   1401.00     37.43
      6162   51.4338  1.775181   1455.00     38.14
      6163   51.4417  1.774927   1365.00     36.95
      6164   51.4496  1.774673   1439.00     37.93
      6165   51.4574  1.774422   1358.00     36.85
      6166   51.4653  1.774168   1397.00     37.38
      6167   51.4732  1.773914   1449.00     38.07
      6168   51.4810  1.773664   1459.00     38.20
      6169   51.4889  1.773410   1406.00     37.50
      6170   51.4967  1.773160   1375.00     37.08
      6171   51.5046  1.772907   1318.00     36.30
      6172   51.5125  1.772653   1265.00     35.57
      6173   51.5203  1.772403   1352.00     36.77
      6174   51.5282  1.772150   1369.00     37.00
      6175   51.5360  1.771900   1284.00     35.83
      6176   51.5439  1.771647   1288.00     35.89
      6177   51.5518  1.771394   1243.00     35.26
      6178   51.5596  1.771145   1308.00     36.17
      6179   51.5675  1.770892   1233.00     35.11
      6180   51.5754  1.770639   1289.00     35.90
      6181   51.5832  1.770390   1239.00     35.20
      6182   51.5911  1.770137   1275.00     35.71
      6183   51.5989  1.769888   1292.00     35.94
      6184   51.6068  1.769636   1364.00     36.93
      6185   51.6147  1.769383   1270.00     35.64
      6186   51.6225  1.769134   1287.00     35.87
      6187   51.6304  1.768882   1290.00     35.92
      6188   51.6382  1.768633   1273.00     35.68
      6189   51.6461  1.768381   1257.00     35.45
      6190   51.6540  1.768130   1314.00     36.25
      6191   51.6618  1.767881   1226.00     35.01
      6192   51.6697  1.767629   1245.00     35.28
      6193   51.6776  1.767377   1223.00     34.97
      6194   51.6854  1.767129   1273.00     35.68
      6195   51.6933  1.766878   1185.00     34.42
      6196   51.7011  1.766629   1230.00     35.07
      6197   51.7090  1.766378   1164.00     34.12
      6198   51.7169  1.766127   1270.00     35.64
      6199   51.7247  1.765879   1242.00     35.24
      6200   51.7326  1.765628   1203.00     34.68
      6201   51.7404  1.765380   1217.00     34.89
      6202   51.7483  1.765129   1159.00     34.04
      6203   51.7562  1.764878   1268.00     35.61
      6204   51.7640  1.764631   1279.00     35.76
      6205   51.7719  1.764380   1235.00     35.14
      6206   51.7797  1.764132   1188.00     34.47
      6207   51.7876  1.763882   1242.00     35.24
      6208   51.7955  1.763631   1195.00     34.57
      6209   51.8033  1.763384   1160.00     34.06
      6210   51.8112  1.763134   1186.00     34.44
      6211   51.8191  1.762884   1268.00     35.61
      6212   51.8269  1.762637   1251.00     35.37
      6213   51.8348  1.762387   1272.00     35.67
      6214   51.8426  1.762140   1251.00     35.37
      6215   51.8505  1.761890   1256.00     35.44
      6216   51.8584  1.761640   1301.00     36.07
      6217   51.8662  1.761393   1348.00     36.72
      6218   51.8741  1.761144   1319.00     36.32
      6219   51.8819  1.760897   1281.00     35.79
      6220   51.8898  1.760648   1332.00     36.50
      6221   51.8977  1.760398   1284.00     35.83
      6222   51.9055  1.760152   1393.00     37.32
      6223   51.9134  1.759903   1405.00     37.48
      6224   51.9213  1.759654   1330.00     36.47
      6225   51.9291  1.759408   1393.00     37.32
      6226   51.9370  1.759159   1346.00     36.69
      6227   51.9448  1.758913   1373.00     37.05
      6228   51.9527  1.758664   1460.00     38.21
      6229   51.9606  1.758415   1429.00     37.80
      6230   51.9684  1.758170   1385.00     37.22
      6231   51.9763  1.757921   1392.00     37.31
      6232   51.9841  1.757676   1395.00     37.35
      6233   51.9920  1.757427   1441.00     37.96
      6234   51.9999  1.757179   1379.00     37.13
      6235   52.0077  1.756933   1389.00     37.27
      6236   52.0156  1.756685   1352.00     36.77
      6237   52.0235  1.756437   1332.00     36.50
      6238   52.0313  1.756192   1362.00     36.91
      6239   52.0392  1.755944   1291.00     35.93
      6240   52.0470  1.755699   1350.00     36.74
      6241   52.0549  1.755451   1369.00     37.00
      6242   52.0628  1.755203   1326.00     36.41
      6243   52.0706  1.754959   1361.00     36.89
      6244   52.0785  1.754711   1279.00     35.76
      6245   52.0863  1.754467   1313.00     36.24
      6246   52.0942  1.754219   1291.00     35.93
      6247   52.1021  1.753972   1325.00     36.40
      6248   52.1099  1.753728   1369.00     37.00
      6249   52.1178  1.753481   1351.00     36.76
      6250   52.1256  1.753237   1325.00     36.40
      6251   52.1335  1.752990   1348.00     36.72
      6252   52.1414  1.752743   1275.00     35.71
      6253   52.1492  1.752499   1349.00     36.73
      6254   52.1571  1.752252   1343.00     36.65
      6255   52.1650  1.752005   1284.00     35.83
      6256   52.1728  1.751762   1332.00     36.50
      6257   52.1807  1.751515   1291.00     35.93
      6258   52.1885  1.751271   1332.00     36.50
      6259   52.1964  1.751025   1308.00     36.17
      6260   52.2043  1.750778   1389.00     37.27
      6261   52.2121  1.750535   1343.00     36.65
      6262   52.2200  1.750289   1377.00     37.11
      6263   52.2278  1.750046   1397.00     37.38
      6264   52.2357  1.749800   1339.00     36.59
      6265   52.2436  1.749554   1297.00     36.01
      6266   52.2514  1.749311   1361.00     36.89
      6267   52.2593  1.749065   1313.00     36.24
      6268   52.2672  1.748819   1342.00     36.63
      6269   52.2750  1.748577   1309.00     36.18
      6270   52.2829  1.748331   1354.00     36.80
      6271   52.2907  1.748089   1441.00     37.96
      6272   52.2986  1.747843   1320.00     36.33
      6273   52.3065  1.747598   1315.00     36.26
      6274   52.3143  1.747356   1362.00     36.91
      6275   52.3222  1.747110   1394.00     37.34
      6276   52.3300  1.746868   1343.00     36.65
      6277   52.3379  1.746623   1393.00     37.32
      6278   52.3458  1.746378   1310.00     36.19
      6279   52.3536  1.746137   1315.00     36.26
      6280   52.3615  1.745892   1358.00     36.85
      6281   52.3694  1.745647   1395.00     37.35
      6282   52.3772  1.745405   1349.00     36.73
      6283   52.3851  1.745161   1348.00     36.72
      6284   52.3929  1.744919   1468.00     38.31
      6285   52.4008  1.744675   1408.00     37.52
      6286   52.4087  1.744430   1389.00     37.27
      6287   52.4165  1.744189   1405.00     37.48
      6288   52.4244  1.743945   1410.00     37.55
      6289   52.4322  1.743704   1460.00     38.21
      6290   52.4401  1.743460   1485.00     38.54
      6291   52.4480  1.743216   1439.00     37.93
      6292   52.4558  1.742975   1504.00     38.78
      6293   52.4637  1.742731   1521.00     39.00
      6294   52.4715  1.742490   1567.00     39.59
      6295   52.4794  1.742247   1526.00     39.06
      6296   52.4873  1.742003   1535.00     39.18
      6297   52.4951  1.741763   1580.00     39.75
      6298   52.5030  1.741519   1519.00     38.97
      6299   52.5109  1.741276   1534.00     39.17
      6300   52.5187  1.741035   1589.00     39.86
      6301   52.5266  1.740792   1672.00     40.89
      6302   52.5344  1.740552   1551.00     39.38
      6303   52.5423  1.740309   1575.00     39.69
      6304   52.5502  1.740066   1563.00     39.53
      6305   52.5580  1.739826   1575.00     39.69
      6306   52.5659  1.739583   1486.00     38.55
      6307   52.5737  1.739343   1555.00     39.43
      6308   52.5816  1.739101   1502.00     38.76
      6309   52.5895  1.738858   1509.00     38.85
      6310   52.5973  1.738618   1502.00     38.76
      6311   52.6052  1.738376   1437.00     37.91
      6312   52.6131  1.738134   1567.00     39.59
      6313   52.6209  1.737894   1512.00     38.88
      6314   52.6288  1.737652   1492.00     38.63
      6315   52.6366  1.737413   1398.00     37.39
      6316   52.6445  1.737171   1432.00     37.84
      6317   52.6524  1.736929   1370.00     37.01
      6318   52.6602  1.736690   1360.00     36.88
      6319   52.6681  1.736448   1341.00     36.62
      6320   52.6759  1.736209   1342.00     36.63
      6321   52.6838  1.735967   1303.00     36.10
      6322   52.6917  1.735726   1358.00     36.85
      6323   52.6995  1.735487   1299.00     36.04
      6324   52.7074  1.735246   1258.00     35.47
      6325   52.7153  1.735004   1349.00     36.73
      6326   52.7231  1.734766   1255.00     35.43
      6327   52.7310  1.734525   1297.00     36.01
      6328   52.7388  1.734286   1224.00     34.99
      6329   52.7467  1.734045   1257.00     35.45
      6330   52.7546  1.733804   1293.00     35.96
      6331   52.7624  1.733566   1240.00     35.21
      6332   52.7703  1.733325   1275.00     35.71
      6333   52.7781  1.733088   1322.00     36.36
      6334   52.7860  1.732847   1252.00     35.38
      6335   52.7939  1.732606   1295.00     35.99
      6336   52.8017  1.732369   1222.00     34.96
      6337   52.8096  1.732128   1236.00     35.16
      6338   52.8174  1.731891   1258.00     35.47
      6339   52.8253  1.731650   1242.00     35.24
      6340   52.8332  1.731410   1214.00     34.84
      6341   52.8410  1.731173   1249.00     35.34
      6342   52.8489  1.730932   1229.00     35.06
      6343   52.8568  1.730693   1209.00     34.77
      6344   52.8646  1.730455   1247.00     35.31
      6345   52.8725  1.730216   1214.00     34.84
      6346   52.8803  1.729979   1220.00     34.93
      6347   52.8882  1.729739   1231.00     35.09
      6348   52.8961  1.729499   1185.00     34.42
      6349   52.9039  1.729262   1157.00     34.01
      6350   52.9118  1.729023   1234.00     35.13
      6351   52.9196  1.728786   1247.00     35.31
      6352   52.9275  1.728547   1247.00     35.31
      6353   52.9354  1.728308   1279.00     35.76
      6354   52.9432  1.728071   1169.00     34.19
      6355   52.9511  1.727832   1176.00     34.29
      6356   52.9590  1.727593   1204.00     34.70
      6357   52.9668  1.727357   1191.00     34.51
      6358   52.9747  1.727118   1279.00     35.76
      6359   52.9825  1.726882   1212.00     34.81
      6360   52.9904  1.726643   1281.00     35.79
      6361   52.9983  1.726405   1272.00     35.67
      6362   53.0061  1.726169   1313.00     36.24
      6363   53.0140  1.725930   1269.00     35.62
      6364   53.0218  1.725695   1283.00     35.82
      6365   53.0297  1.725456   1256.00     35.44
      6366   53.0376  1.725218   1245.00     35.28
      6367   53.0454  1.724983   1259.00     35.48
      6368   53.0533  1.724744   1303.00     36.10
      6369   53.0612  1.724506   1268.00     35.61
      6370   53.0690  1.724271   1342.00     36.63
      6371   53.0769  1.724033   1295.00     35.99
      6372   53.0847  1.723798   1286.00     35.86
      6373   53.0926  1.723560   1318.00     36.30
      6374   53.1005  1.723323   1387.00     37.24
      6375   53.1083  1.723088   1318.00     36.30
      6376   53.1162  1.722850   1330.00     36.47
      6377   53.1240  1.722615   1322.00     36.36
      6378   53.1319  1.722378   1342.00     36.63
      6379   53.1398  1.722141   1320.00     36.33
      6380   53.1476  1.721906   1293.00     35.96
      6381   53.1555  1.721669   1313.00     36.24
      6382   53.1633  1.721435   1303.00     36.10
      6383   53.1712  1.721197   1340.00     36.61
      6384   53.1791  1.720960   1365.00     36.95
      6385   53.1869  1.720726   1327.00     36.43
      6386   53.1948  1.720490   1379.00     37.13
      6387   53.2027  1.720253   1376.00     37.09
      6388   53.2105  1.720019   1278.00     35.75
      6389   53.2184  1.719782   1339.00     36.59
      6390   53.2262  1.719549   1316.00     36.28
      6391   53.2341  1.719312   1263.00     35.54
      6392   53.2420  1.719075   1317.00     36.29
      6393   53.2498  1.718842   1343.00     36.65
      6394   53.2577  1.718606   1351.00     36.76
      6395   53.2655  1.718372   1356.00     36.82
      6396   53.2734  1.718136   1392.00     37.31
      6397   53.2813  1.717900   1314.00     36.25
      6398   53.2891  1.717667   1332.00     36.50
      6399   53.2970  1.717431   1449.00     38.07
      6400   53.3049  1.717195   1373.00     37.05
      6401   53.3127  1.716962   1488.00     38.57
      6402   53.3206  1.716727   1465.00     38.28
      6403   53.3284  1.716494   1422.00     37.71
      6404   53.3363  1.716258   1479.00     38.46
      6405   53.3442  1.716023   1568.00     39.60
      6406   53.3520  1.715790   1571.00     39.64
      6407   53.3599  1.715555   1556.00     39.45
      6408   53.3677  1.715323   1515.00     38.92
      6409   53.3756  1.715087   1541.00     39.26
      6410   53.3835  1.714852   1559.00     39.48
      6411   53.3913  1.714620   1587.00     39.84
      6412   53.3992  1.714385   1646.00     40.57
      6413   53.4071  1.714150   1576.00     39.70
      6414   53.4149  1.713918   1632.00     40.40
      6415   53.4228  1.713683   1635.00     40.44
      6416   53.4306  1.713452   1665.00     40.80
      6417   53.4385  1.713217   1607.00     40.09
      6418   53.4464  1.712982   1769.00     42.06
      6419   53.4542  1.712751   1625.00     40.31
      6420   53.4621  1.712516   1661.00     40.76
      6421   53.4699  1.712285   1625.00     40.31
      6422   53.4778  1.712050   1677.00     40.95
      6423   53.4857  1.711816   1697.00     41.19
      6424   53.4935  1.711585   1690.00     41.11
      6425   53.5014  1.711351   1673.00     40.90
      6426   53.5092  1.711120   1698.00     41.21
      6427   53.5171  1.710886   1642.00     40.52
      6428   53.5250  1.710652   1548.00     39.34
      6429   53.5328  1.710421   1691.00     41.12
      6430   53.5407  1.710187   1603.00     40.04
      6431   53.5486  1.709954   1625.00     40.31
      6432   53.5564  1.709723   1592.00     39.90
      6433   53.5643  1.709490   1548.00     39.34
      6434   53.5721  1.709259   1561.00     39.51
      6435   53.5800  1.709026   1573.00     39.66
      6436   53.5879  1.708792   1506.00     38.81
      6437   53.5957  1.708562   1457.00     38.17
      6438   53.6036  1.708329   1460.00     38.21
      6439   53.6114  1.708099   1432.00     37.84
      6440   53.6193  1.707866   1518.00     38.96
      6441   53.6272  1.707633   1564.00     39.55
      6442   53.6350  1.707403   1515.00     38.92
      6443   53.6429  1.707170   1524.00     39.04
      6444   53.6508  1.706937   1400.00     37.42
      6445   53.6586  1.706707   1477.00     38.43
      6446   53.6665  1.706475   1429.00     37.80
      6447   53.6743  1.706245   1479.00     38.46
      6448   53.6822  1.706013   1626.00     40.32
      6449   53.6901  1.705781   1544.00     39.29
      6450   53.6979  1.705551   1505.00     38.79
      6451   53.7058  1.705319   1610.00     40.12
      6452   53.7136  1.705090   1612.00     40.15
      6453   53.7215  1.704858   1549.00     39.36
      6454   53.7294  1.704625   1664.00     40.79
      6455   53.7372  1.704396   1667.00     40.83
      6456   53.7451  1.704165   1693.00     41.15
      6457   53.7530  1.703933   1705.00     41.29
      6458   53.7608  1.703704   1724.00     41.52
      6459   53.7687  1.703472   1862.00     43.15
      6460   53.7765  1.703244   1845.00     42.95
      6461   53.7844  1.703012   1798.00     42.40
      6462   53.7923  1.702781   1938.00     44.02
      6463   53.8001  1.702552   1924.00     43.86
      6464   53.8080  1.702321   2045.00     45.22
      6465   53.8158  1.702093   1964.00     44.32
      6466   53.8237  1.701861   2084.00     45.65
      6467   53.8316  1.701630   2132.00     46.17
      6468   53.8394  1.701402   2072.00     45.52
      6469   53.8473  1.701171   2097.00     45.79
      6470   53.8551  1.700943   2096.00     45.78
      6471   53.8630  1.700712   2185.00     46.74
      6472   53.8709  1.700482   2219.00     47.11
      6473   53.8787  1.700254   2263.00     47.57
      6474   53.8866  1.700023   2184.00     46.73
      6475   53.8945  1.699793   2222.00     47.14
      6476   53.9023  1.699565   2223.00     47.15
      6477   53.9102  1.699335   2209.00     47.00
      6478   53.9180  1.699107   2234.00     47.27
      6479   53.9259  1.698877   2275.00     47.70
      6480   53.9338  1.698647   2185.00     46.74
      6481   53.9416  1.698420   2237.00     47.30
      6482   53.9495  1.698190   2234.00     47.27
      6483   53.9573  1.697963   2189.00     46.79
      6484   53.9652  1.697733   2243.00     47.36
      6485   53.9731  1.697503   2034.00     45.10
      6486   53.9809  1.697276   2071.00     45.51
      6487   53.9888  1.697046   2127.00     46.12
      6488   53.9967  1.696817   2158.00     46.45
      6489   54.0045  1.696590   2042.00     45.19
      6490   54.0124  1.696360   1985.00     44.55
      6491   54.0202  1.696134   2009.00     44.82
      6492   54.0281  1.695904   1873.00     43.28
      6493   54.0360  1.695675   1983.00     44.53
      6494   54.0438  1.695449   1946.00     44.11
      6495   54.0517  1.695220   1956.00     44.23
      6496   54.0595  1.694993   2004.00     44.77
      6497   54.0674  1.694764   1947.00     44.12
      6498   54.0753  1.694536   1992.00     44.63
      6499   54.0831  1.694310   1941.00     44.06
      6500   54.0910  1.694081   1989.00     44.60
      6501   54.0989  1.693852   1993.00     44.64
      6502   54.1067  1.693626   2016.00     44.90
      6503   54.1146  1.693398   2151.00     46.38
      6504   54.1224  1.693172   2112.00     45.96
      6505   54.1303  1.692944   2124.00     46.09
      6506   54.1382  1.692715   2173.00     46.62
      6507   54.1460  1.692490   2094.00     45.76
      6508   54.1539  1.692262   2158.00     46.45
      6509   54.1617  1.692036   2198.00     46.88
      6510   54.1696  1.691808   2180.00     46.69
      6511   54.1775  1.691580   2188.00     46.78
      6512   54.1853  1.691355   2152.00     46.39
      6513   54.1932  1.691127   2187.00     46.77
      6514   54.2010  1.690902   2199.00     46.89
      6515   54.2089  1.690674   2194.00     46.84
      6516   54.2168  1.690447   2179.00     46.68
      6517   54.2246  1.690222   2129.00     46.14
      6518   54.2325  1.689995   2214.00     47.05
      6519   54.2404  1.689767   2120.00     46.04
      6520   54.2482  1.689543   2135.00     46.21
      6521   54.2561  1.689315   2042.00     45.19
      6522   54.2639  1.689091   2048.00     45.25
      6523   54.2718  1.688863   2064.00     45.43
      6524   54.2797  1.688636   2072.00     45.52
      6525   54.2875  1.688412   2042.00     45.19
      6526   54.2954  1.688185   2058.00     45.37
      6527   54.3032  1.687961   1913.00     43.74
      6528   54.3111  1.687734   1947.00     44.12
      6529   54.3190  1.687507   1922.00     43.84
      6530   54.3268  1.687284   2017.00     44.91
      6531   54.3347  1.687057   1936.00     44.00
      6532   54.3426  1.686830   1915.00     43.76
      6533   54.3504  1.686607   1885.00     43.42
      6534   54.3583  1.686380   1901.00     43.60
      6535   54.3661  1.686157   1819.00     42.65
      6536   54.3740  1.685930   1782.00     42.21
      6537   54.3819  1.685704   1768.00     42.05
      6538   54.3897  1.685481   1713.00     41.39
      6539   54.3976  1.685255   1704.00     41.28
      6540   54.4054  1.685032   1625.00     40.31
      6541   54.4133  1.684806   1675.00     40.93
      6542   54.4212  1.684580   1651.00     40.63
      6543   54.4290  1.684357   1686.00     41.06
      6544   54.4369  1.684131   1558.00     39.47
      6545   54.4448  1.683905   1567.00     39.59
      6546   54.4526  1.683682   1580.00     39.75
      6547   54.4605  1.683457   1532.00     39.14
      6548   54.4683  1.683234   1561.00     39.51
      6549   54.4762  1.683009   1519.00     38.97
      6550   54.4841  1.682783   1416.00     37.63
      6551   54.4919  1.682561   1432.00     37.84
      6552   54.4998  1.682336   1455.00     38.14
      6553   54.5076  1.682113   1422.00     37.71
      6554   54.5155  1.681888   1359.00     36.86
      6555   54.5234  1.681663   1383.00     37.19
      6556   54.5312  1.681441   1344.00     36.66
      6557   54.5391  1.681216   1314.00     36.25
      6558   54.5469  1.680994   1394.00     37.34
      6559   54.5548  1.680770   1352.00     36.77
      6560   54.5627  1.680545   1361.00     36.89
      6561   54.5705  1.680323   1362.00     36.91
      6562   54.5784  1.680099   1371.00     37.03
      6563   54.5863  1.679874   1419.00     37.67
      6564   54.5941  1.679653   1312.00     36.22
      6565   54.6020  1.679428   1370.00     37.01
      6566   54.6098  1.679207   1396.00     37.36
      6567   54.6177  1.678983   1310.00     36.19
      6568   54.6256  1.678758   1303.00     36.10
      6569   54.6334  1.678537   1345.00     36.67
      6570   54.6413  1.678313   1300.00     36.06
      6571   54.6491  1.678092   1350.00     36.74
      6572   54.6570  1.677868   1362.00     36.91
      6573   54.6649  1.677644   1346.00     36.69
      6574   54.6727  1.677423   1357.00     36.84
      6575   54.6806  1.677200   1284.00     35.83
      6576   54.6885  1.676976   1334.00     36.52
      6577   54.6963  1.676756   1335.00     36.54
      6578   54.7042  1.676532   1339.00     36.59
      6579   54.7120  1.676311   1431.00     37.83
      6580   54.7199  1.676088   1415.00     37.62
      6581   54.7278  1.675865   1398.00     37.39
      6582   54.7356  1.675644   1375.00     37.08
      6583   54.7435  1.675421   1415.00     37.62
      6584   54.7513  1.675201   1355.00     36.81
      6585   54.7592  1.674978   1386.00     37.23
      6586   54.7671  1.674755   1386.00     37.23
      6587   54.7749  1.674535   1314.00     36.25
      6588   54.7828  1.674312   1307.00     36.15
      6589   54.7907  1.674090   1258.00     35.47
      6590   54.7985  1.673870   1341.00     36.62
      6591   54.8064  1.673647   1299.00     36.04
      6592   54.8142  1.673427   1311.00     36.21
      6593   54.8221  1.673205   1264.00     35.55
      6594   54.8300  1.672983   1237.00     35.17
      6595   54.8378  1.672763   1198.00     34.61
      6596   54.8457  1.672541   1306.00     36.14
      6597   54.8535  1.672321   1264.00     35.55
      6598   54.8614  1.672099   1155.00     33.99
      6599   54.8693  1.671877   1254.00     35.41
      6600   54.8771  1.671658   1260.00     35.50
      6601   54.8850  1.671436   1317.00     36.29
      6602   54.8928  1.671217   1263.00     35.54
      6603   54.9007  1.670995   1241.00     35.23
      6604   54.9086  1.670774   1314.00     36.25
      6605   54.9164  1.670555   1235.00     35.14
      6606   54.9243  1.670333   1184.00     34.41
      6607   54.9322  1.670111   1213.00     34.83
      6608   54.9400  1.669893   1240.00     35.21
      6609   54.9479  1.669672   1157.00     34.01
      6610   54.9557  1.669453   1220.00     34.93
      6611   54.9636  1.669232   1250.00     35.36
      6612   54.9715  1.669010   1225.00     35.00
      6613   54.9793  1.668792   1247.00     35.31
      6614   54.9872  1.668571   1213.00     34.83
      6615   54.9950  1.668353   1197.00     34.60
      6616   55.0029  1.668132   1213.00     34.83
      6617   55.0108  1.667911   1151.00     33.93
      6618   55.0186  1.667693   1160.00     34.06
      6619   55.0265  1.667472   1214.00     34.84
      6620   55.0344  1.667252   1170.00     34.21
      6621   55.0422  1.667034   1163.00     34.10
      6622   55.0501  1.666813   1185.00     34.42
      6623   55.0579  1.666596   1233.00     35.11
      6624   55.0658  1.666375   1221.00     34.94
      6625   55.0737  1.666155   1174.00     34.26
      6626   55.0815  1.665937   1222.00     34.96
      6627   55.0894  1.665717   1161.00     34.07
      6628   55.0972  1.665500   1181.00     34.37
      6629   55.1051  1.665280   1215.00     34.86
      6630   55.1130  1.665060   1177.00     34.31
      6631   55.1208  1.664842   1201.00     34.66
      6632   55.1287  1.664623   1144.00     33.82
      6633   55.1366  1.664403   1166.00     34.15
      6634   55.1444  1.664186   1146.00     33.85
      6635   55.1523  1.663966   1162.00     34.09
      6636   55.1601  1.663749   1184.00     34.41
      6637   55.1680  1.663530   1215.00     34.86
      6638   55.1759  1.663310   1167.00     34.16
      6639   55.1837  1.663094   1161.00     34.07
      6640   55.1916  1.662874   1162.00     34.09
      6641   55.1994  1.662658   1194.00     34.55
      6642   55.2073  1.662439   1166.00     34.15
      6643   55.2152  1.662219   1192.00     34.53
      6644   55.2230  1.662003   1182.00     34.38
      6645   55.2309  1.661784   1184.00     34.41
      6646   55.2387  1.661568   1165.00     34.13
      6647   55.2466  1.661349   1230.00     35.07
      6648   55.2545  1.661130   1226.00     35.01
      6649   55.2623  1.660914   1190.00     34.50
      6650   55.2702  1.660695   1218.00     34.90
      6651   55.2781  1.660477   1212.00     34.81
      6652   55.2859  1.660261   1203.00     34.68
      6653   55.2938  1.660042   1212.00     34.81
      6654   55.3016  1.659827   1157.00     34.01
      6655   55.3095  1.659608   1218.00     34.90
      6656   55.3174  1.659390   1146.00     33.85
      6657   55.3252  1.659175   1228.00     35.04
      6658   55.3331  1.658956   1216.00     34.87
      6659   55.3409  1.658741   1174.00     34.26
      6660   55.3488  1.658523   1218.00     34.90
      6661   55.3567  1.658305   1252.00     35.38
      6662   55.3645  1.658090   1232.00     35.10
      6663   55.3724  1.657872   1175.00     34.28
      6664   55.3803  1.657654   1198.00     34.61
      6665   55.3881  1.657439   1279.00     35.76
      6666   55.3960  1.657222   1300.00     36.06
      6667   55.4038  1.657007   1161.00     34.07
      6668   55.4117  1.656789   1159.00     34.04
      6669   55.4196  1.656572   1153.00     33.96
      6670   55.4274  1.656357   1261.00     35.51
      6671   55.4353  1.656140   1206.00     34.73
      6672   55.4431  1.655925   1261.00     35.51
      6673   55.4510  1.655708   1189.00     34.48
      6674   55.4589  1.655491   1233.00     35.11
      6675   55.4667  1.655276   1279.00     35.76
      6676   55.4746  1.655059   1187.00     34.45
      6677   55.4825  1.654842   1200.00     34.64
      6678   55.4903  1.654628   1237.00     35.17
      6679   55.4982  1.654412   1190.00     34.50
      6680   55.5060  1.654197   1149.00     33.90
      6681   55.5139  1.653981   1151.00     33.93
      6682   55.5218  1.653764   1176.00     34.29
      6683   55.5296  1.653550   1190.00     34.50
      6684   55.5375  1.653334   1194.00     34.55
      6685   55.5453  1.653120   1295.00     35.99
      6686   55.5532  1.652904   1208.00     34.76
      6687   55.5611  1.652687   1234.00     35.13
      6688   55.5689  1.652474   1262.00     35.52
      6689   55.5768  1.652258   1210.00     34.79
      6690   55.5846  1.652044   1229.00     35.06
      6691   55.5925  1.651828   1225.00     35.00
      6692   55.6004  1.651612   1201.00     34.66
      6693   55.6082  1.651399   1237.00     35.17
      6694   55.6161  1.651183   1267.00     35.59
      6695   55.6240  1.650967   1285.00     35.85
      6696   55.6318  1.650754   1278.00     35.75
      6697   55.6397  1.650539   1256.00     35.44
      6698   55.6475  1.650326   1235.00     35.14
      6699   55.6554  1.650110   1252.00     35.38
      6700   55.6633  1.649895   1298.00     36.03
      6701   55.6711  1.649682   1343.00     36.65
      6702   55.6790  1.649467   1385.00     37.22
      6703   55.6868  1.649254   1389.00     37.27
      6704   55.6947  1.649039   1419.00     37.67
      6705   55.7026  1.648824   1395.00     37.35
      6706   55.7104  1.648612   1411.00     37.56
      6707   55.7183  1.648397   1455.00     38.14
      6708   55.7262  1.648182   1542.00     39.27
      6709   55.7340  1.647969   1455.00     38.14
      6710   55.7419  1.647754   1547.00     39.33
      6711   55.7497  1.647542   1513.00     38.90
      6712   55.7576  1.647328   1612.00     40.15
      6713   55.7655  1.647113   1646.00     40.57
      6714   55.7733  1.646901   1709.00     41.34
      6715   55.7812  1.646687   1805.00     42.49
      6716   55.7890  1.646475   1755.00     41.89
      6717   55.7969  1.646260   1810.00     42.54
      6718   55.8048  1.646046   1801.00     42.44
      6719   55.8126  1.645835   2008.00     44.81
      6720   55.8205  1.645620   1826.00     42.73
      6721   55.8284  1.645406   1808.00     42.52
      6722   55.8362  1.645195   1875.00     43.30
      6723   55.8441  1.644981   1896.00     43.54
      6724   55.8519  1.644770   1946.00     44.11
      6725   55.8598  1.644556   1890.00     43.47
      6726   55.8677  1.644342   1792.00     42.33
      6727   55.8755  1.644131   1715.00     41.41
      6728   55.8834  1.643917   1832.00     42.80
      6729   55.8912  1.643706   1690.00     41.11
      6730   55.8991  1.643493   1759.00     41.94
      6731   55.9070  1.643279   1693.00     41.15
      6732   55.9148  1.643068   1601.00     40.01
      6733   55.9227  1.642855   1631.00     40.39
      6734   55.9305  1.642644   1608.00     40.10
      6735   55.9384  1.642431   1559.00     39.48
      6736   55.9463  1.642218   1494.00     38.65
      6737   55.9541  1.642007   1506.00     38.81
      6738   55.9620  1.641794   1506.00     38.81
      6739   55.9699  1.641582   1546.00     39.32
      6740   55.9777  1.641371   1458.00     38.18
      6741   55.9856  1.641158   1449.00     38.07
      6742   55.9934  1.640948   1465.00     38.28
      6743   56.0013  1.640735   1394.00     37.34
      6744   56.0092  1.640523   1411.00     37.56
      6745   56.0170  1.640313   1355.00     36.81
      6746   56.0249  1.640100   1374.00     37.07
      6747   56.0327  1.639890   1359.00     36.86
      6748   56.0406  1.639678   1325.00     36.40
      6749   56.0485  1.639466   1417.00     37.64
      6750   56.0563  1.639256   1318.00     36.30
      6751   56.0642  1.639044   1319.00     36.32
      6752   56.0721  1.638831   1263.00     35.54
      6753   56.0799  1.638622   1286.00     35.86
      6754   56.0878  1.638410   1268.00     35.61
      6755   56.0956  1.638201   1306.00     36.14
      6756   56.1035  1.637989   1260.00     35.50
      6757   56.1114  1.637777   1238.00     35.19
      6758   56.1192  1.637568   1303.00     36.10
      6759   56.1271  1.637356   1243.00     35.26
      6760   56.1349  1.637147   1278.00     35.75
      6761   56.1428  1.636935   1284.00     35.83
      6762   56.1507  1.636724   1277.00     35.74
      6763   56.1585  1.636515   1341.00     36.62
      6764   56.1664  1.636303   1219.00     34.91
      6765   56.1743  1.636092   1281.00     35.79
      6766   56.1821  1.635883   1204.00     34.70
      6767   56.1900  1.635672   1214.00     34.84
      6768   56.1978  1.635463   1235.00     35.14
      6769   56.2057  1.635252   1210.00     34.79
      6770   56.2136  1.635041   1214.00     34.84
      6771   56.2214  1.634833   1219.00     34.91
      6772   56.2293  1.634622   1216.00     34.87
      6773   56.2371  1.634414   1297.00     36.01
      6774   56.2450  1.634203   1217.00     34.89
      6775   56.2529  1.633992   1262.00     35.52
      6776   56.2607  1.633784   1198.00     34.61
      6777   56.2686  1.633573   1259.00     35.48
      6778   56.2764  1.633366   1240.00     35.21
      6779   56.2843  1.633155   1284.00     35.83
      6780   56.2922  1.632945   1193.00     34.54
      6781   56.3000  1.632737   1272.00     35.67
      6782   56.3079  1.632527   1238.00     35.19
      6783   56.3158  1.632316   1261.00     35.51
      6784   56.3236  1.632109   1207.00     34.74
      6785   56.3315  1.631898   1188.00     34.47
      6786   56.3393  1.631691   1226.00     35.01
      6787   56.3472  1.631481   1154.00     33.97
      6788   56.3551  1.631271   1198.00     34.61
      6789   56.3629  1.631064   1273.00     35.68
      6790   56.3708  1.630854   1191.00     34.51
      6791   56.3786  1.630647   1215.00     34.86
      6792   56.3865  1.630437   1181.00     34.37
      6793   56.3944  1.630227   1171.00     34.22
      6794   56.4022  1.630020   1167.00     34.16
      6795   56.4101  1.629811   1163.00     34.10
      6796   56.4180  1.629602   1192.00     34.53
      6797   56.4258  1.629395   1159.00     34.04
      6798   56.4337  1.629185   1227.00     35.03
      6799   56.4415  1.628979   1137.00     33.72
      6800   56.4494  1.628769   1171.00     34.22
      6801   56.4573  1.628560   1154.00     33.97
      6802   56.4651  1.628354   1166.00     34.15
      6803   56.4730  1.628145   1222.00     34.96
      6804   56.4808  1.627939   1196.00     34.58
      6805   56.4887  1.627730   1196.00     34.58
      6806   56.4966  1.627521   1179.00     34.34
      6807   56.5044  1.627315   1189.00     34.48
      6808   56.5123  1.627106   1222.00     34.96
      6809   56.5202  1.626897   1162.00     34.09
      6810   56.5280  1.626691   1199.00     34.63
      6811   56.5359  1.626483   1144.00     33.82
      6812   56.5437  1.626277   1135.00     33.69
      6813   56.5516  1.626068   1180.00     34.35
      6814   56.5595  1.625860   1150.00     33.91
      6815   56.5673  1.625654   1176.00     34.29
      6816   56.5752  1.625446   1191.00     34.51
      6817   56.5830  1.625240   1199.00     34.63
      6818   56.5909  1.625032   1218.00     34.90
      6819   56.5988  1.624824   1178.00     34.32
      6820   56.6066  1.624619   1207.00     34.74
      6821   56.6145  1.624411   1173.00     34.25
      6822   56.6223  1.624206   1290.00     35.92
      6823   56.6302  1.623998   1189.00     34.48
      6824   56.6381  1.623790   1265.00     35.57
      6825   56.6459  1.623585   1317.00     36.29
      6826   56.6538  1.623377   1269.00     35.62
      6827   56.6617  1.623170   1290.00     35.92
      6828   56.6695  1.622965   1335.00     36.54
      6829   56.6774  1.622757   1380.00     37.15
      6830   56.6852  1.622553   1301.00     36.07
      6831   56.6931  1.622345   1332.00     36.50
      6832   56.7010  1.622138   1347.00     36.70
      6833   56.7088  1.621933   1310.00     36.19
      6834   56.7167  1.621726   1360.00     36.88
      6835   56.7245  1.621522   1332.00     36.50
      6836   56.7324  1.621315   1322.00     36.36
      6837   56.7403  1.621108   1342.00     36.63
      6838   56.7481  1.620903   1349.00     36.73
      6839   56.7560  1.620696   1298.00     36.03
      6840   56.7639  1.620490   1274.00     35.69
      6841   56.7717  1.620286   1254.00     35.41
      6842   56.7796  1.620079   1316.00     36.28
      6843   56.7874  1.619875   1317.00     36.29
      6844   56.7953  1.619668   1344.00     36.66
      6845   56.8032  1.619462   1284.00     35.83
      6846   56.8110  1.619258   1213.00     34.83
      6847   56.8189  1.619052   1298.00     36.03
      6848   56.8267  1.618848   1248.00     35.33
      6849   56.8346  1.618642   1293.00     35.96
      6850   56.8425  1.618435   1324.00     36.39
      6851   56.8503  1.618232   1234.00     35.13
      6852   56.8582  1.618026   1209.00     34.77
      6853   56.8661  1.617820   1228.00     35.04
      6854   56.8739  1.617616   1207.00     34.74
      6855   56.8818  1.617411   1319.00     36.32
      6856   56.8896  1.617207   1266.00     35.58
      6857   56.8975  1.617002   1221.00     34.94
      6858   56.9054  1.616796   1273.00     35.68
      6859   56.9132  1.616593   1308.00     36.17
      6860   56.9211  1.616387   1244.00     35.27
      6861   56.9289  1.616184   1303.00     36.10
      6862   56.9368  1.615979   1311.00     36.21
      6863   56.9447  1.615773   1254.00     35.41
      6864   56.9525  1.615571   1313.00     36.24
      6865   56.9604  1.615365   1325.00     36.40
      6866   56.9682  1.615163   1231.00     35.09
      6867   56.9761  1.614957   1280.00     35.78
      6868   56.9840  1.614752   1296.00     36.00
      6869   56.9918  1.614550   1335.00     36.54
      6870   56.9997  1.614345   1252.00     35.38
      6871   57.0076  1.614140   1315.00     36.26
      6872   57.0154  1.613937   1308.00     36.17
      6873   57.0233  1.613733   1261.00     35.51
      6874   57.0311  1.613530   1298.00     36.03
      6875   57.0390  1.613326   1282.00     35.81
      6876   57.0469  1.613121   1233.00     35.11
      6877   57.0547  1.612919   1318.00     36.30
      6878   57.0626  1.612715   1278.00     35.75
      6879   57.0704  1.612513   1285.00     35.85
      6880   57.0783  1.612308   1286.00     35.86
      6881   57.0862  1.612104   1202.00     34.67
      6882   57.0940  1.611902   1266.00     35.58
      6883   57.1019  1.611698   1211.00     34.80
      6884   57.1098  1.611494   1289.00     35.90
      6885   57.1176  1.611292   1277.00     35.74
      6886   57.1255  1.611088   1247.00     35.31
      6887   57.1333  1.610887   1307.00     36.15
      6888   57.1412  1.610683   1298.00     36.03
      6889   57.1491  1.610479   1313.00     36.24
      6890   57.1569  1.610278   1276.00     35.72
      6891   57.1648  1.610074   1289.00     35.90
      6892   57.1726  1.609873   1291.00     35.93
      6893   57.1805  1.609669   1337.00     36.56
      6894   57.1884  1.609466   1253.00     35.40
      6895   57.1962  1.609265   1241.00     35.23
      6896   57.2041  1.609061   1312.00     36.22
      6897   57.2120  1.608858   1259.00     35.48
      6898   57.2198  1.608657   1314.00     36.25
      6899   57.2277  1.608454   1210.00     34.79
      6900   57.2355  1.608253   1379.00     37.13
      6901   57.2434  1.608050   1347.00     36.70
      6902   57.2513  1.607847   1402.00     37.44
      6903   57.2591  1.607646   1369.00     37.00
      6904   57.2670  1.607443   1312.00     36.22
      6905   57.2748  1.607243   1323.00     36.37
      6906   57.2827  1.607040   1292.00     35.94
      6907   57.2906  1.606837   1344.00     36.66
      6908   57.2984  1.606637   1332.00     36.50
      6909   57.3063  1.606434   1345.00     36.67
      6910   57.3141  1.606234   1411.00     37.56
      6911   57.3220  1.606032   1388.00     37.26
      6912   57.3299  1.605829   1430.00     37.82
      6913   57.3377  1.605629   1416.00     37.63
      6914   57.3456  1.605427   1474.00     38.39
      6915   57.3535  1.605224   1443.00     37.99
      6916   57.3613  1.605025   1488.00     38.57
      6917   57.3692  1.604822   1514.00     38.91
      6918   57.3770  1.604623   1660.00     40.74
      6919   57.3849  1.604421   1648.00     40.60
      6920   57.3928  1.604219   1654.00     40.67
      6921   57.4006  1.604019   1760.00     41.95
      6922   57.4085  1.603817   1824.00     42.71
      6923   57.4163  1.603618   1799.00     42.41
      6924   57.4242  1.603416   1885.00     43.42
      6925   57.4321  1.603214   1946.00     44.11
      6926   57.4399  1.603015   1943.00     44.08
      6927   57.4478  1.602813   2096.00     45.78
      6928   57.4557  1.602612   2005.00     44.78
      6929   57.4635  1.602413   2100.00     45.83
      6930   57.4714  1.602211   2135.00     46.21
      6931   57.4792  1.602013   2134.00     46.20
      6932   57.4871  1.601811   2051.00     45.29
      6933   57.4950  1.601610   2089.00     45.71
      6934   57.5028  1.601411   2140.00     46.26
      6935   57.5107  1.601210   2226.00     47.18
      6936   57.5185  1.601011   2230.00     47.22
      6937   57.5264  1.600810   2101.00     45.84
      6938   57.5343  1.600609   2211.00     47.02
      6939   57.5421  1.600411   1968.00     44.36
      6940   57.5500  1.600210   2131.00     46.16
      6941   57.5578  1.600012   2029.00     45.04
      6942   57.5657  1.599811   1986.00     44.56
      6943   57.5736  1.599610   1890.00     43.47
      6944   57.5814  1.599412   1971.00     44.40
      6945   57.5893  1.599211   1897.00     43.55
      6946   57.5972  1.599011   1840.00     42.90
      6947   57.6050  1.598813   1809.00     42.53
      6948   57.6129  1.598612   1715.00     41.41
      6949   57.6207  1.598414   1662.00     40.77
      6950   57.6286  1.598214   1661.00     40.76
      6951   57.6365  1.598014   1645.00     40.56
      6952   57.6443  1.597816   1576.00     39.70
      6953   57.6522  1.597616   1524.00     39.04
      6954   57.6600  1.597418   1537.00     39.20
      6955   57.6679  1.597218   1540.00     39.24
      6956   57.6758  1.597018   1491.00     38.61
      6957   57.6836  1.596821   1385.00     37.22
      6958   57.6915  1.596621   1495.00     38.67
      6959   57.6994  1.596421   1459.00     38.20
      6960   57.7072  1.596224   1375.00     37.08
      6961   57.7151  1.596024   1423.00     37.72
      6962   57.7229  1.595827   1372.00     37.04
      6963   57.7308  1.595628   1381.00     37.16
      6964   57.7387  1.595428   1354.00     36.80
      6965   57.7465  1.595231   1377.00     37.11
      6966   57.7544  1.595032   1328.00     36.44
      6967   57.7622  1.594835   1335.00     36.54
      6968   57.7701  1.594636   1244.00     35.27
      6969   57.7780  1.594436   1361.00     36.89
      6970   57.7858  1.594240   1261.00     35.51
      6971   57.7937  1.594041   1259.00     35.48
      6972   57.8016  1.593842   1230.00     35.07
      6973   57.8094  1.593645   1309.00     36.18
      6974   57.8173  1.593446   1323.00     36.37
      6975   57.8251  1.593250   1296.00     36.00
      6976   57.8330  1.593051   1275.00     35.71
      6977   57.8409  1.592852   1280.00     35.78
      6978   57.8487  1.592656   1271.00     35.65
      6979   57.8566  1.592457   1256.00     35.44
      6980   57.8644  1.592261   1275.00     35.71
      6981   57.8723  1.592062   1286.00     35.86
      6982   57.8802  1.591864   1252.00     35.38
      6983   57.8880  1.591668   1336.00     36.55
      6984   57.8959  1.591470   1304.00     36.11
      6985   57.9037  1.591274   1345.00     36.67
      6986   57.9116  1.591076   1310.00     36.19
      6987   57.9195  1.590877   1262.00     35.52
      6988   57.9273  1.590682   1345.00     36.67
      6989   57.9352  1.590484   1356.00     36.82
      6990   57.9431  1.590286   1330.00     36.47
      6991   57.9509  1.590090   1322.00     36.36
      6992   57.9588  1.589892   1329.00     36.46
      6993   57.9666  1.589697   1350.00     36.74
      6994   57.9745  1.589499   1385.00     37.22
      6995   57.9824  1.589301   1399.00     37.40
      6996   57.9902  1.589106   1382.00     37.18
      6997   57.9981  1.588908   1449.00     38.07
      6998   58.0059  1.588713   1456.00     38.16
      6999   58.0138  1.588516   1454.00     38.13
      7000   58.0217  1.588318   1423.00     37.72
      7001   58.0295  1.588123   1469.00     38.33
      7002   58.0374  1.587926   1452.00     38.11
      7003   58.0453  1.587729   1501.00     38.74
      7004   58.0531  1.587534   1525.00     39.05
      7005   58.0610  1.587337   1469.00     38.33
      7006   58.0688  1.587142   1484.00     38.52
      7007   58.0767  1.586945   1442.00     37.97
      7008   58.0846  1.586748   1485.00     38.54
      7009   58.0924  1.586553   1471.00     38.35
      7010   58.1003  1.586357   1417.00     37.64
      7011   58.1081  1.586162   1479.00     38.46
      7012   58.1160  1.585965   1474.00     38.39
      7013   58.1239  1.585769   1425.00     37.75
      7014   58.1317  1.585574   1453.00     38.12
      7015   58.1396  1.585378   1513.00     38.90
      7016   58.1475  1.585181   1473.00     38.38
      7017   58.1553  1.584987   1514.00     38.91
      7018   58.1632  1.584791   1514.00     38.91
      7019   58.1710  1.584597   1453.00     38.12
      7020   58.1789  1.584400   1457.00     38.17
      7021   58.1868  1.584204   1482.00     38.50
      7022   58.1946  1.584010   1529.00     39.10
      7023   58.2025  1.583814   1501.00     38.74
      7024   58.2103  1.583620   1545.00     39.31
      7025   58.2182  1.583424   1446.00     38.03
      7026   58.2261  1.583228   1588.00     39.85
      7027   58.2339  1.583035   1555.00     39.43
      7028   58.2418  1.582839   1545.00     39.31
      7029   58.2496  1.582646   1583.00     39.79
      7030   58.2575  1.582450   1546.00     39.32
      7031   58.2654  1.582254   1540.00     39.24
      7032   58.2732  1.582061   1555.00     39.43
      7033   58.2811  1.581865   1534.00     39.17
      7034   58.2890  1.581670   1627.00     40.34
      7035   58.2968  1.581477   1556.00     39.45
      7036   58.3047  1.581281   1601.00     40.01
      7037   58.3125  1.581088   1620.00     40.25
      7038   58.3204  1.580893   1599.00     39.99
      7039   58.3283  1.580697   1580.00     39.75
      7040   58.3361  1.580505   1660.00     40.74
      7041   58.3440  1.580310   1676.00     40.94
      7042   58.3518  1.580117   1725.00     41.53
      7043   58.3597  1.579922   1665.00     40.80
      7044   58.3676  1.579727   1759.00     41.94
      7045   58.3754  1.579534   1804.00     42.47
      7046   58.3833  1.579339   1863.00     43.16
      7047   58.3912  1.579144   1854.00     43.06
      7048   58.3990  1.578952   1937.00     44.01
      7049   58.4069  1.578757   2009.00     44.82
      7050   58.4147  1.578565   2087.00     45.68
      7051   58.4226  1.578371   1999.00     44.71
      7052   58.4305  1.578176   2085.00     45.66
      7053   58.4383  1.577984   2204.00     46.95
      7054   58.4462  1.577789   2233.00     47.25
      7055   58.4540  1.577597   2315.00     48.11
      7056   58.4619  1.577403   2371.00     48.69
      7057   58.4698  1.577209   2475.00     49.75
      7058   58.4776  1.577017   2600.00     50.99
      7059   58.4855  1.576823   2481.00     49.81
      7060   58.4934  1.576629   2652.00     51.50
      7061   58.5012  1.576437   2610.00     51.09
      7062   58.5091  1.576243   2723.00     52.18
      7063   58.5169  1.576052   2709.00     52.05
      7064   58.5248  1.575858   2701.00     51.97
      7065   58.5327  1.575664   2744.00     52.38
      7066   58.5405  1.575472   2916.00     54.00
      7067   58.5484  1.575279   2838.00     53.27
      7068   58.5562  1.575087   2928.00     54.11
      7069   58.5641  1.574894   2904.00     53.89
      7070   58.5720  1.574700   2919.00     54.03
      7071   58.5798  1.574509   2976.00     54.55
      7072   58.5877  1.574316   2910.00     53.94
      7073   58.5955  1.574125   2961.00     54.42
      7074   58.6034  1.573931   2948.00     54.30
      7075   58.6113  1.573738   2819.00     53.09
      7076   58.6191  1.573547   2903.00     53.88
      7077   58.6270  1.573354   2889.00     53.75
      7078   58.6349  1.573161   2752.00     52.46
      7079   58.6427  1.572970   2836.00     53.25
      7080   58.6506  1.572777   2623.00     51.22
      7081   58.6584  1.572586   2646.00     51.44
      7082   58.6663  1.572393   2484.00     49.84
      7083   58.6742  1.572201   2518.00     50.18
      7084   58.6820  1.572010   2375.00     48.73
      7085   58.6899  1.571817   2244.00     47.37
      7086   58.6977  1.571627   2202.00     46.93
      7087   58.7056  1.571434   2211.00     47.02
      7088   58.7135  1.571242   2205.00     46.96
      7089   58.7213  1.571052   2105.00     45.88
      7090   58.7292  1.570859   2157.00     46.44
      7091   58.7371  1.570667   2043.00     45.20
      7092   58.7449  1.570477   1867.00     43.21
      7093   58.7528  1.570285   1813.00     42.58
      7094   58.7606  1.570095   1774.00     42.12
      7095   58.7685  1.569903   1799.00     42.41
      7096   58.7764  1.569710   1809.00     42.53
      7097   58.7842  1.569521   1782.00     42.21
      7098   58.7921  1.569329   1690.00     41.11
      7099   58.7999  1.569139   1695.00     41.17
      7100   58.8078  1.568947   1685.00     41.05
      7101   58.8157  1.568755   1655.00     40.68
      7102   58.8235  1.568566   1621.00     40.26
      7103   58.8314  1.568374   1663.00     40.78
      7104   58.8393  1.568182   1640.00     40.50
      7105   58.8471  1.567993   1562.00     39.52
      7106   58.8550  1.567801   1626.00     40.32
      7107   58.8628  1.567612   1564.00     39.55
      7108   58.8707  1.567421   1570.00     39.62
      7109   58.8786  1.567229   1560.00     39.50
      7110   58.8864  1.567040   1519.00     38.97
      7111   58.8943  1.566849   1478.00     38.44
      7112   58.9021  1.566660   1442.00     37.97
      7113   58.9100  1.566469   1433.00     37.85
      7114   58.9179  1.566277   1452.00     38.11
      7115   58.9257  1.566089   1431.00     37.83
      7116   58.9336  1.565898   1504.00     38.78
      7117   58.9414  1.565709   1464.00     38.26
      7118   58.9493  1.565518   1465.00     38.28
      7119   58.9572  1.565327   1347.00     36.70
      7120   58.9650  1.565139   1418.00     37.66
      7121   58.9729  1.564948   1417.00     37.64
      7122   58.9808  1.564757   1410.00     37.55
      7123   58.9886  1.564569   1412.00     37.58
      7124   58.9965  1.564378   1361.00     36.89
      7125   59.0043  1.564190   1336.00     36.55
      7126   59.0122  1.563999   1415.00     37.62
      7127   59.0201  1.563809   1315.00     36.26
      7128   59.0279  1.563621   1322.00     36.36
      7129   59.0358  1.563430   1348.00     36.72
      7130   59.0436  1.563242   1273.00     35.68
      7131   59.0515  1.563052   1257.00     35.45
      7132   59.0594  1.562862   1253.00     35.40
      7133   59.0672  1.562674   1292.00     35.94
      7134   59.0751  1.562484   1284.00     35.83
      7135   59.0830  1.562294   1278.00     35.75
      7136   59.0908  1.562106   1234.00     35.13
      7137   59.0987  1.561916   1248.00     35.33
      7138   59.1065  1.561729   1255.00     35.43
      7139   59.1144  1.561539   1236.00     35.16
      7140   59.1223  1.561349   1189.00     34.48
      7141   59.1301  1.561162   1298.00     36.03
      7142   59.1380  1.560972   1254.00     35.41
      7143   59.1458  1.560785   1167.00     34.16
      7144   59.1537  1.560595   1178.00     34.32
      7145   59.1616  1.560406   1237.00     35.17
      7146   59.1694  1.560219   1248.00     35.33
      7147   59.1773  1.560029   1219.00     34.91
      7148   59.1852  1.559840   1186.00     34.44
      7149   59.1930  1.559653   1225.00     35.00
      7150   59.2009  1.559464   1202.00     34.67
      7151   59.2087  1.559277   1243.00     35.26
      7152   59.2166  1.559088   1205.00     34.71
      7153   59.2245  1.558899   1224.00     34.99
      7154   59.2323  1.558712   1136.00     33.70
      7155   59.2402  1.558523   1182.00     34.38
      7156   59.2480  1.558336   1186.00     34.44
      7157   59.2559  1.558147   1138.00     33.73
      7158   59.2638  1.557958   1202.00     34.67
      7159   59.2716  1.557772   1135.00     33.69
      7160   59.2795  1.557583   1172.00     34.23
      7161   59.2873  1.557397   1167.00     34.16
      7162   59.2952  1.557208   1172.00     34.23
      7163   59.3031  1.557020   1186.00     34.44
      7164   59.3109  1.556834   1187.00     34.45
      7165   59.3188  1.556645   1224.00     34.99
      7166   59.3267  1.556457   1165.00     34.13
      7167   59.3345  1.556271   1142.00     33.79
      7168   59.3424  1.556082   1187.00     34.45
      7169   59.3502  1.555897   1221.00     34.94
      7170   59.3581  1.555708   1199.00     34.63
      7171   59.3660  1.555520   1198.00     34.61
      7172   59.3738  1.555335   1210.00     34.79
      7173   59.3817  1.555146   1167.00     34.16
      7174   59.3895  1.554961   1270.00     35.64
      7175   59.3974  1.554773   1167.00     34.16
      7176   59.4053  1.554585   1213.00     34.83
      7177   59.4131  1.554399   1248.00     35.33
      7178   59.4210  1.554212   1186.00     34.44
      7179   59.4289  1.554024   1183.00     34.39
      7180   59.4367  1.553839   1248.00     35.33
      7181   59.4446  1.553651   1244.00     35.27
      7182   59.4524  1.553466   1229.00     35.06
      7183   59.4603  1.553278   1280.00     35.78
      7184   59.4682  1.553091   1320.00     36.33
      7185   59.4760  1.552906   1291.00     35.93
      7186   59.4839  1.552718   1274.00     35.69
      7187   59.4917  1.552533   1284.00     35.83
      7188   59.4996  1.552346   1309.00     36.18
      7189   59.5075  1.552159   1273.00     35.68
      7190   59.5153  1.551974   1309.00     36.18
      7191   59.5232  1.551787   1324.00     36.39
      7192   59.5311  1.551600   1434.00     37.87
      7193   59.5389  1.551415   1332.00     36.50
      7194   59.5468  1.551228   1358.00     36.85
      7195   59.5546  1.551044   1409.00     37.54
      7196   59.5625  1.550857   1347.00     36.70
      7197   59.5704  1.550670   1306.00     36.14
      7198   59.5782  1.550486   1290.00     35.92
      7199   59.5861  1.550299   1248.00     35.33
      7200   59.5939  1.550115   1306.00     36.14
      7201   59.6018  1.549928   1361.00     36.89
      7202   59.6097  1.549742   1293.00     35.96
      7203   59.6175  1.549557   1264.00     35.55
      7204   59.6254  1.549371   1350.00     36.74
      7205   59.6332  1.549187   1306.00     36.14
      7206   59.6411  1.549001   1320.00     36.33
      7207   59.6490  1.548814   1308.00     36.17
      7208   59.6568  1.548630   1263.00     35.54
      7209   59.6647  1.548444   1294.00     35.97
      7210   59.6726  1.548258   1263.00     35.54
      7211   59.6804  1.548074   1265.00     35.57
      7212   59.6883  1.547888   1187.00     34.45
      7213   59.6961  1.547705   1254.00     35.41
      7214   59.7040  1.547519   1204.00     34.70
      7215   59.7119  1.547333   1228.00     35.04
      7216   59.7197  1.547150   1184.00     34.41
      7217   59.7276  1.546964   1204.00     34.70
      7218   59.7354  1.546780   1236.00     35.16
      7219   59.7433  1.546595   1180.00     34.35
      7220   59.7512  1.546409   1188.00     34.47
      7221   59.7590  1.546226   1259.00     35.48
      7222   59.7669  1.546040   1150.00     33.91
      7223   59.7748  1.545855   1171.00     34.22
      7224   59.7826  1.545672   1122.00     33.50
      7225   59.7905  1.545487   1190.00     34.50
      7226   59.7983  1.545304   1207.00     34.74
      7227   59.8062  1.545118   1224.00     34.99
      7228   59.8141  1.544933   1115.00     33.39
      7229   59.8219  1.544750   1151.00     33.93
      7230   59.8298  1.544565   1146.00     33.85
      7231   59.8376  1.544383   1161.00     34.07
      7232   59.8455  1.544198   1143.00     33.81
      7233   59.8534  1.544013   1189.00     34.48
      7234   59.8612  1.543830   1116.00     33.41
      7235   59.8691  1.543645   1121.00     33.48
      7236   59.8770  1.543460   1109.00     33.30
      7237   59.8848  1.543278   1127.00     33.57
      7238   59.8927  1.543093   1170.00     34.21
      7239   59.9005  1.542911   1162.00     34.09
      7240   59.9084  1.542727   1102.00     33.20
      7241   59.9163  1.542542   1121.00     33.48
      7242   59.9241  1.542360   1144.00     33.82
      7243   59.9320  1.542175   1105.00     33.24
      7244   59.9398  1.541993   1125.00     33.54
      7245   59.9477  1.541809   1150.00     33.91
      7246   59.9556  1.541625   1107.00     33.27
      7247   59.9634  1.541443   1153.00     33.96
      7248   59.9713  1.541259   1126.00     33.56
      7249   59.9791  1.541077   1098.00     33.14
      7250   59.9870  1.540893   1128.00     33.59
      7251   59.9949  1.540709   1061.00     32.57
      7252   60.0027  1.540527   1125.00     33.54
      7253   60.0106  1.540343   1136.00     33.70
      7254   60.0185  1.540159   1091.00     33.03
      7255   60.0263  1.539978   1071.00     32.73
      7256   60.0342  1.539794   1134.00     33.67
      7257   60.0420  1.539613   1099.00     33.15
      7258   60.0499  1.539429   1126.00     33.56
      7259   60.0578  1.539245   1051.00     32.42
      7260   60.0656  1.539064   1176.00     34.29
      7261   60.0735  1.538881   1096.00     33.11
      7262   60.0813  1.538700   1139.00     33.75
      7263   60.0892  1.538516   1139.00     33.75
      7264   60.0971  1.538333   1047.00     32.36
      7265   60.1049  1.538152   1104.00     33.23
      7266   60.1128  1.537969   1054.00     32.47
      7267   60.1207  1.537785   1110.00     33.32
      7268   60.1285  1.537604   1109.00     33.30
      7269   60.1364  1.537422   1055.00     32.48
      7270   60.1442  1.537241   1032.00     32.12
      7271   60.1521  1.537058   1099.00     33.15
      7272   60.1600  1.536875   1100.00     33.17
      7273   60.1678  1.536694    999.00     31.61
      7274   60.1757  1.536511   1088.00     32.98
      7275   60.1835  1.536331   1038.00     32.22
      7276   60.1914  1.536148   1036.00     32.19
      7277   60.1993  1.535965   1057.00     32.51
      7278   60.2071  1.535785   1096.00     33.11
      7279   60.2150  1.535602   1089.00     33.00
      7280   60.2229  1.535420   1100.00     33.17
      7281   60.2307  1.535240   1075.00     32.79
      7282   60.2386  1.535057   1033.00     32.14
      7283   60.2464  1.534877   1079.00     32.85
      7284   60.2543  1.534695   1025.00     32.02
      7285   60.2622  1.534513   1127.00     33.57
      7286   60.2700  1.534333   1045.00     32.33
      7287   60.2779  1.534150   1079.00     32.85
      7288   60.2857  1.533971   1038.00     32.22
      7289   60.2936  1.533789   1003.00     31.67
      7290   60.3015  1.533607   1071.00     32.73
      7291   60.3093  1.533427   1021.00     31.95
      7292   60.3172  1.533245   1086.00     32.95
      7293   60.3250  1.533065   1083.00     32.91
      7294   60.3329  1.532883   1108.00     33.29
      7295   60.3408  1.532702   1071.00     32.73
      7296   60.3486  1.532522   1038.00     32.22
      7297   60.3565  1.532341   1070.00     32.71
      7298   60.3644  1.532159    988.00     31.43
      7299   60.3722  1.531980   1079.00     32.85
      7300   60.3801  1.531798   1033.00     32.14
      7301   60.3879  1.531619   1054.00     32.47
      7302   60.3958  1.531437   1094.00     33.08
      7303   60.4037  1.531256   1090.00     33.02
      7304   60.4115  1.531077   1108.00     33.29
      7305   60.4194  1.530896   1041.00     32.26
      7306   60.4272  1.530717   1023.00     31.98
      7307   60.4351  1.530536   1095.00     33.09
      7308   60.4430  1.530354   1019.00     31.92
      7309   60.4508  1.530175   1110.00     33.32
      7310   60.4587  1.529994   1031.00     32.11
      7311   60.4666  1.529814   1019.00     31.92
      7312   60.4744  1.529635   1015.00     31.86
      7313   60.4823  1.529454   1099.00     33.15
      7314   60.4901  1.529275   1014.00     31.84
      7315   60.4980  1.529095   1124.00     33.53
      7316   60.5059  1.528914   1085.00     32.94
      7317   60.5137  1.528736   1051.00     32.42
      7318   60.5216  1.528555   1060.00     32.56
      7319   60.5294  1.528376   1022.00     31.97
      7320   60.5373  1.528196   1060.00     32.56
      7321   60.5452  1.528015   1071.00     32.73
      7322   60.5530  1.527837   1022.00     31.97
      7323   60.5609  1.527657   1050.00     32.40
      7324   60.5688  1.527477   1092.00     33.05
      7325   60.5766  1.527299   1081.00     32.88
      7326   60.5845  1.527118   1119.00     33.45
      7327   60.5923  1.526940   1069.00     32.70
      7328   60.6002  1.526760   1101.00     33.18
      7329   60.6081  1.526580   1066.00     32.65
      7330   60.6159  1.526402   1102.00     33.20
      7331   60.6238  1.526222    996.00     31.56
      7332   60.6316  1.526045   1036.00     32.19
      7333   60.6395  1.525865   1116.00     33.41
      7334   60.6474  1.525685   1081.00     32.88
      7335   60.6552  1.525507   1082.00     32.89
      7336   60.6631  1.525328   1055.00     32.48
      7337   60.6709  1.525150   1087.00     32.97
      7338   60.6788  1.524971   1108.00     33.29
      7339   60.6867  1.524791   1060.00     32.56
      7340   60.6945  1.524614   1076.00     32.80
      7341   60.7024  1.524434   1162.00     34.09
      7342   60.7103  1.524255   1130.00     33.62
      7343   60.7181  1.524078   1156.00     34.00
      7344   60.7260  1.523898   1111.00     33.33
      7345   60.7338  1.523721   1059.00     32.54
      7346   60.7417  1.523542   1040.00     32.25
      7347   60.7496  1.523363   1099.00     33.15
      7348   60.7574  1.523186   1059.00     32.54
      7349   60.7653  1.523007   1030.00     32.09
      7350   60.7731  1.522830   1106.00     33.26
      7351   60.7810  1.522651   1138.00     33.73
      7352   60.7889  1.522472   1058.00     32.53
      7353   60.7967  1.522295   1101.00     33.18
      7354   60.8046  1.522116   1070.00     32.71
      7355   60.8125  1.521938   1093.00     33.06
      7356   60.8203  1.521761   1047.00     32.36
      7357   60.8282  1.521582   1025.00     32.02
      7358   60.8360  1.521406   1103.00     33.21
      7359   60.8439  1.521227   1090.00     33.02
      7360   60.8518  1.521049   1022.00     31.97
      7361   60.8596  1.520873   1078.00     32.83
      7362   60.8675  1.520694   1074.00     32.77
      7363   60.8753  1.520518   1053.00     32.45
      7364   60.8832  1.520339   1073.00     32.76
      7365   60.8911  1.520161   1159.00     34.04
      7366   60.8989  1.519985   1093.00     33.06
      7367   60.9068  1.519807   1072.00     32.74
      7368   60.9147  1.519629    965.00     31.06
      7369   60.9225  1.519453   1057.00     32.51
      7370   60.9304  1.519275   1090.00     33.02
      7371   60.9382  1.519099   1121.00     33.48
      7372   60.9461  1.518921   1074.00     32.77
      7373   60.9540  1.518743   1075.00     32.79
      7374   60.9618  1.518568   1088.00     32.98
      7375   60.9697  1.518390   1130.00     33.62
      7376   60.9775  1.518214   1073.00     32.76
      7377   60.9854  1.518036   1074.00     32.77
      7378   60.9933  1.517859   1095.00     33.09
      7379   61.0011  1.517683   1096.00     33.11
      7380   61.0090  1.517506   1019.00     31.92
      7381   61.0168  1.517330   1052.00     32.43
      7382   61.0247  1.517153   1041.00     32.26
      7383   61.0326  1.516975   1108.00     33.29
      7384   61.0404  1.516800   1064.00     32.62
      7385   61.0483  1.516623   1109.00     33.30
      7386   61.0562  1.516446   1110.00     33.32
      7387   61.0640  1.516271   1075.00     32.79
      7388   61.0719  1.516093   1052.00     32.43
      7389   61.0797  1.515918    987.00     31.42
      7390   61.0876  1.515741   1055.00     32.48
      7391   61.0955  1.515564   1083.00     32.91
      7392   61.1033  1.515390   1086.00     32.95
      7393   61.1112  1.515213   1061.00     32.57
      7394   61.1190  1.515038   1099.00     33.15
      7395   61.1269  1.514861    983.00     31.35
      7396   61.1348  1.514684   1054.00     32.47
      7397   61.1426  1.514510   1073.00     32.76
      7398   61.1505  1.514333   1052.00     32.43
      7399   61.1584  1.514156   1050.00     32.40
      7400   61.1662  1.513982   1060.00     32.56
      7401   61.1741  1.513805    999.00     31.61
      7402   61.1819  1.513631   1069.00     32.70
      7403   61.1898  1.513454   1057.00     32.51
      7404   61.1977  1.513278   1113.00     33.36
      7405   61.2055  1.513104   1083.00     32.91
      7406   61.2134  1.512927   1097.00     33.12
      7407   61.2212  1.512753   1104.00     33.23
      7408   61.2291  1.512577   1077.00     32.82
      7409   61.2370  1.512401   1063.00     32.60
      7410   61.2448  1.512227   1037.00     32.20
      7411   61.2527  1.512051   1038.00     32.22
      7412   61.2606  1.511875   1086.00     32.95
      7413   61.2684  1.511701   1056.00     32.50
      7414   61.2763  1.511525   1062.00     32.59
      7415   61.2841  1.511351   1048.00     32.37
      7416   61.2920  1.511176   1010.00     31.78
      7417   61.2999  1.511000   1017.00     31.89
      7418   61.3077  1.510826   1060.00     32.56
      7419   61.3156  1.510651   1088.00     32.98
      7420   61.3234  1.510477   1057.00     32.51
      7421   61.3313  1.510302    987.00     31.42
      7422   61.3392  1.510126   1034.00     32.16
      7423   61.3470  1.509953   1057.00     32.51
      7424   61.3549  1.509777   1067.00     32.67
      7425   61.3627  1.509604   1071.00     32.73
      7426   61.3706  1.509428   1012.00     31.81
      7427   61.3785  1.509253   1054.00     32.47
      7428   61.3863  1.509080   1051.00     32.42
      7429   61.3942  1.508905   1088.00     32.98
      7430   61.4021  1.508730   1058.00     32.53
      7431   61.4099  1.508557   1060.00     32.56
      7432   61.4178  1.508382   1075.00     32.79
      7433   61.4256  1.508209   1022.00     31.97
      7434   61.4335  1.508034   1042.00     32.28
      7435   61.4414  1.507859   1011.00     31.80
      7436   61.4492  1.507686   1058.00     32.53
      7437   61.4571  1.507511   1026.00     32.03
      7438   61.4649  1.507339    978.00     31.27
      7439   61.4728  1.507164   1012.00     31.81
      7440   61.4807  1.506989   1093.00     33.06
      7441   61.4885  1.506817   1113.00     33.36
      7442   61.4964  1.506642   1018.00     31.91
      7443   61.5043  1.506468   1013.00     31.83
      7444   61.5121  1.506295   1032.00     32.12
      7445   61.5200  1.506121   1064.00     32.62
      7446   61.5278  1.505949   1017.00     31.89
      7447   61.5357  1.505774   1056.00     32.50
      7448   61.5436  1.505600   1053.00     32.45
      7449   61.5514  1.505428   1133.00     33.66
      7450   61.5593  1.505253   1127.00     33.57
      7451   61.5671  1.505081   1047.00     32.36
      7452   61.5750  1.504907   1017.00     31.89
      7453   61.5829  1.504733   1079.00     32.85
      7454   61.5907  1.504561   1172.00     34.23
      7455   61.5986  1.504387   1122.00     33.50
      7456   61.6065  1.504213   1123.00     33.51
      7457   61.6143  1.504042   1158.00     34.03
      7458   61.6222  1.503868   1098.00     33.14
      7459   61.6300  1.503696   1160.00     34.06
      7460   61.6379  1.503522   1137.00     33.72
      7461   61.6458  1.503349   1138.00     33.73
      7462   61.6536  1.503177   1178.00     34.32
      7463   61.6615  1.503003   1134.00     33.67
      7464   61.6693  1.502832   1183.00     34.39
      7465   61.6772  1.502659   1178.00     34.32
      7466   61.6851  1.502485   1140.00     33.76
      7467   61.6929  1.502314   1168.00     34.18
      7468   61.7008  1.502141   1191.00     34.51
      7469   61.7086  1.501969   1231.00     35.09
      7470   61.7165  1.501796   1208.00     34.76
      7471   61.7244  1.501623   1199.00     34.63
      7472   61.7322  1.501452   1170.00     34.21
      7473   61.7401  1.501279   1184.00     34.41
      7474   61.7480  1.501106   1137.00     33.72
      7475   61.7558  1.500935   1177.00     34.31
      7476   61.7637  1.500762   1172.00     34.23
      7477   61.7715  1.500591   1210.00     34.79
      7478   61.7794  1.500418   1255.00     35.43
      7479   61.7873  1.500245   1183.00     34.39
      7480   61.7951  1.500074   1213.00     34.83
      7481   61.8030  1.499901   1272.00     35.67
      7482   61.8108  1.499731   1195.00     34.57
      7483   61.8187  1.499558   1258.00     35.47
      7484   61.8266  1.499386   1239.00     35.20
      7485   61.8344  1.499215   1215.00     34.86
      7486   61.8423  1.499043   1199.00     34.63
      7487   61.8502  1.498870   1178.00     34.32
      7488   61.8580  1.498700   1240.00     35.21
      7489   61.8659  1.498528   1289.00     35.90
      7490   61.8737  1.498357   1191.00     34.51
      7491   61.8816  1.498185   1193.00     34.54
      7492   61.8895  1.498013   1170.00     34.21
      7493   61.8973  1.497843   1289.00     35.90
      7494   61.9052  1.497671   1225.00     35.00
      7495   61.9130  1.497501   1175.00     34.28
      7496   61.9209  1.497328   1200.00     34.64
      7497   61.9288  1.497156   1289.00     35.90
      7498   61.9366  1.496987   1227.00     35.03
      7499   61.9445  1.496815   1222.00     34.96
      7500   61.9524  1.496643   1172.00     34.23
      7501   61.9602  1.496473   1178.00     34.32
      7502   61.9681  1.496301   1207.00     34.74
      7503   61.9759  1.496132   1098.00     33.14
      7504   61.9838  1.495960   1176.00     34.29
      7505   61.9917  1.495788   1195.00     34.57
      7506   61.9995  1.495619   1183.00     34.39
      7507   62.0074  1.495447   1155.00     33.99
      7508   62.0152  1.495278   1138.00     33.73
      7509   62.0231  1.495106   1169.00     34.19
      7510   62.0310  1.494935   1106.00     33.26
      7511   62.0388  1.494766   1169.00     34.19
      7512   62.0467  1.494594   1162.00     34.09
      7513   62.0545  1.494425   1223.00     34.97
      7514   62.0624  1.494254   1197.00     34.60
      7515   62.0703  1.494083   1105.00     33.24
      7516   62.0781  1.493914   1140.00     33.76
      7517   62.0860  1.493743   1157.00     34.01
      7518   62.0939  1.493572   1129.00     33.60
      7519   62.1017  1.493403   1125.00     33.54
      7520   62.1096  1.493232   1174.00     34.26
      7521   62.1174  1.493063   1103.00     33.21
      7522   62.1253  1.492892   1070.00     32.71
      7523   62.1332  1.492721   1152.00     33.94
      7524   62.1410  1.492553   1113.00     33.36
      7525   62.1489  1.492382   1067.00     32.67
      7526   62.1567  1.492213   1097.00     33.12
      7527   62.1646  1.492043   1143.00     33.81
      7528   62.1725  1.491872   1076.00     32.80
      7529   62.1803  1.491704   1067.00     32.67
      7530   62.1882  1.491533   1138.00     33.73
      7531   62.1961  1.491363   1118.00     33.44
      7532   62.2039  1.491194   1121.00     33.48
      7533   62.2118  1.491024   1128.00     33.59
      7534   62.2196  1.490856   1167.00     34.16
      7535   62.2275  1.490685   1086.00     32.95
      7536   62.2354  1.490515   1108.00     33.29
      7537   62.2432  1.490347   1115.00     33.39
      7538   62.2511  1.490177   1173.00     34.25
      7539   62.2589  1.490009   1033.00     32.14
      7540   62.2668  1.489839   1177.00     34.31
      7541   62.2747  1.489669   1150.00     33.91
      7542   62.2825  1.489501   1074.00     32.77
      7543   62.2904  1.489331   1069.00     32.70
      7544   62.2983  1.489161   1118.00     33.44
      7545   62.3061  1.488994   1149.00     33.90
      7546   62.3140  1.488824   1095.00     33.09
      7547   62.3218  1.488656   1051.00     32.42
      7548   62.3297  1.488487   1149.00     33.90
[truncated: 859,139 more chars]
